# Supplementary material for: Combining molecular patterns and clinical data for better immune checkpoint inhibitor prediction in metastatic urothelial carcinoma
Source: Cancer Immunol Immunother. 2025 Nov 12;74(12):370. doi: 10.1007/s00262-025-04224-8 (PMC12612395; doi:10.1007/s00262-025-04224-8)
Supplement: Supplementary file 2 — Supplementary file2 [file 262_2025_4224_MOESM2_ESM.xlsx]

## Sheet: STable1.
Supplementary Table 1: Selected and applied gene marker set assigned to signatures and to classification systems [20,21].
Classification system				Signature	Selected genes
TCGA II	MDA	LUND	Consensus
X	X	X	X	Luminal	CYP2J2	ERBB2	FGFR3	FOXA1	GATA3	KRT20	PPARG	UPK1A	UPK2	-
X	X	X	X	Basal/Squamous	CD44	CDH3	KRT14	KRT5	KRT6A	DSC2	DSG3	PI3	-	-
X	-	X	X	Neuronal-diff.	APLP1	CHGB	ENO2	GNG4	MSI1	PEG10	PLEKHG4B	RND2	SV2A	TUBB2B
X	-	-	X	CIS	CRTAC1	CTSE	MSN	NR3C1	-	-	-	-	-	-
X	X	X	X	EMT	CDH2	TWIST1	VIM	ZEB1	-	-	-	-	-	-
X	X	X	X	ECM/SM	COMP	SFRP4	SGCD	-	-	-	-	-	-	-
X	-	-	-	Immune	CD274	CXCL11	IDO1	SAA1	-	-	-	-	-	-
-	X	-	-	p53	ACTC1	ACTG2	CNN1	MYH11	PGM5	-	-	-	-	-
-	-	X	X	Additional	CDKN2A	-	-	-	-	-	-	-	-	-
Additional single genes on the panel					ACVR1	APOBEC3A	APOBEC3B	APOBEC3G	ARID1A	B2M	CALR	CIITA	EGFR	ERAP1
					FLT4	KI67	MMP7	NKG7	PDGFA	RB1	SLAMF6	TAGAP	TGFBR2	-

## Sheet: STable2.
Supplementary Table 2: Univariate Cox regression analysis (OS,PFS), and association between the ORR, DCR and different clinicopathological variables (Chi-squared test). Significant values are in bold.										Supplementary Table 2 cont.
Variables		OS				PFS				Variables		DCR			ORR
		n	HR	95% CI	p	n	HR	95% CI	p			No (n)	Yes (n)	p	No (n)	Yes (n)	p
Age at ICI start	≤ 68	44	ref.			44	ref.			Age at ICI start	≤ 68	23	21		31	13
	> 68	56	0.822	0.522-1.294	0.398	56	0.934	0.600-1.454	0.761		> 68	18	37	0.05	34	21	0.369
Sex	Male	73	ref.			73	ref.			Sex	Male	29	43		48	24
	Female	27	1.126	0.676-1.875	0.650	27	1.430	0.886-2.308	0.143		Female	12	15	0.708	17	10	0.73
Tumor site	BC	79	ref.			79	ref.			Tumor site	BC	35	43		55	23
	UTUC	14	1.068	0.526-2.167	0.856	14	1.013	0.534-1.923	0.968		UTUC	4	10	0.256	6	8	0.044
ICI drug	Atezolizumab	34	ref.			34	ref.			ICI drug	Atezolizumab	14	19		18	15
	Pembrolizumab	66	0.989	0.619-1.579	0.963	66	1.003	0.636-1.580	0.991		Pembrolizumab	27	39	0.885	47	19	0.1
Setting	1L	30	ref.			30	ref.			Setting	1L	13	16		20	9
	2L	70	1.017	0.618-1.675	0.947	70	1.027	0.636-1.658	0.913		2L	28	42	0.657	45	25	0.655
ECOG PS	0	56	ref.			56	ref.			ECOG PS	0	20	36		32	24
	1+	42	1.616	1.013-2.579	0.044	42	1.282	0.821-2.003	0.274		1+	20	21	0.197	31	10	0.06
Liver met	No	83	ref.			83	ref.			Liver met	No	30	52		52	30
	Yes	17	2.369	1.336-4.201	0.003	17	2.289	1.295-4.045	0.004		Yes	11	6	0.032	13	4	0.302
Visceral met	No	49	ref.			49	ref.			Visceral met	No	18	31		33	16
	Yes	51	1.323	0.837-2.091	0.232	51	1.143	0.736-1.775	0.551		Yes	23	27	0.349	32	18	0.726
Bone met	No	76	ref.			76	ref.			Bone met	No	24	51		44	31
	Yes	24	2.140	1.271-3.604	0.004	24	1.486	0.893-2.471	0.127		Yes	17	7	0.001	21	3	0.01
LN-only met	No	71	ref.			71	ref.			LN-only met	No	33	37		47	23
	Yes	29	0.661	0.391-1.116	0.121	29	0.770	0.467-1.269	0.305		Yes	8	21	0.072	18	11	0.628
Baseline Hg	<10 g/dl	21	ref.			21	ref.			Baseline Hg	<10 g/dl	13	8		18	3
	≥10 g/dl	72	0.426	0.246-0.737	0.002	72	0.491	0.291-0.828	0.008		≥10 g/dl	25	46	0.029	43	28	0.032
Bellmunt score	0	40	ref.			40	ref.			Bellmunt score	0	10	30		19	21
	1+	57	1.936	1.192-4.144	0.008	57	1.696	1.066-2.699	0.026		1+	29	27	0.008	43	13	0.003
Baseline CRP	<30 mg/l	45	ref.			45	ref.			Baseline CRP	<30 mg/l	17	27		30	14
	≥30 mg/l	11	1.402	0.654-3.005	0.386	11	1.060	0.488-2.299	0.884		≥30 mg/l	8	3	0.042	9	2	0.373
Baseline NLR	<5	54	ref.			54	ref.			Baseline NLR	<5	21	33		30	24
	≥5	31	1.376	0.821-2.304	0.226	31	1.241	0.758-2.033	0.391		≥5	15	15	0.324	24	6	0.025
Baseline LDH	<250 U/L	32	ref.			32	ref.			Baseline LDH	<250 U/L	12	19		21	10
	≥250 U/L	31	2.735	1.499-4.988	0.001	31	2.215	1.266-3.872	0.005		≥250 U/L	16	15	0.307	23	8	0.576
Baseline albumin	<35 g/l	17	ref.			17	ref.			Baseline albumin	<35 g/l	8	9		14	3
	≥35 g/l	45	0.924	0.441-1.934	0.833	45	0.523	0.274-0.996	0.049		≥35 g/l	13	31	0.197	24	20	0.045
Baseline eGFR	<40 ml/min	17	ref.			17	ref.			Baseline eGFR	<40 ml/min	11	6		13	4
	≥40 ml/min	53	0.397	0.211-0.749	0.004	53	0.648	0.356-1.182	0.157		≥40 ml/min	22	30	0.109	33	19	0.323
OS: overall survival, PFS: progression-free survival, DCR: disease control rate, ORR: overall response rate, CI: confidence interval, ICI: immune checkpoint inhibitor, UTUC: upper tract urothelial carcinoma, BC: bladder cancer, 1L: first-line, 2L: second-line, , ECOG-PS: Eastern Cooperative Oncology Group performance status, LN: lymph node, Hg: hemoglobin, NLR: neutrophil-to-lymphocyte ratio, LDH…

## Sheet: STable3.
Supplementary Table 3: Association between the response, disease control of PD-L1 IHC scores (Chi-squared test) Significant values are in bold.
				DCR			ORR
				Disease control			Response
	Variables		All patients n	No	Yes		No	Yes
				n	n	p	n	n	p
	PD-L1 CPS	< 10	31	17	14	0.121	20	11	0.895
		≥ 10	46	17	29		29	17
	PD-L1 TSP	< 5%	39	21	18	0.083	26	13	0.575
		≥ 5%	38	13	25		23	15
	PD-L1 IC	< 5%	30	18	12	0.025	21	9	0.354
		≥ 5%	47	16	31		28	19

## Sheet: STable4.
Supplementary Table 4: Differential gene expression between PD-L1 IHC-positive and negative cases across TPS, IC, and CPS scores.
Gene	PDL1 TPS cut: 0 (ref) vs. 1			Gene	PDL1 IC score cut 0: (ref) vs. 1			Gene	PDL1 CPS cut 0: (ref) vs. 1
	log2FoldChange	p-value	FDR adjusted		log2FoldChange	p-value	FDR adjusted		log2FoldChange	p-value	FDR adjusted
TAP1	1.5175	6.99784e-11	3.80926e-08	TAP1	0.947184	0.000221124	0.00599701	TAP1	1.52046	6.47177e-10	4.72439e-07
CD274	2.69421	1.04363e-10	3.80926e-08	CD274	0.749006	0.0495263	0.186469	CD274	2.60725	3.85929e-09	1.40864e-06
CXCL10	2.5397	2.15084e-09	5.2337e-07	CXCL10	0.6875	0.00232715	0.022957	CXCL10	2.63114	1.1807e-08	2.87305e-06
IFIH1	1.22712	3.31771e-09	6.05482e-07	IFIH1	0.32905	0.0460122	0.182809	IFIH1	1.10045	2.17787e-07	2.64974e-05
STAT1	1.24905	5.4563e-09	6.82105e-07	STAT1	0.736217	0.000168543	0.0051463	STAT1	1.23252	3.1669e-08	5.77959e-06
DDX58	1.20946	5.60635e-09	6.82105e-07	DDX58	0.262984	0.0513961	0.189491	DDX58	1.07545	4.00095e-07	3.65087e-05
MX1	1.65974	1.00747e-08	1.05065e-06	MX1	0.753367	0.0280298	0.129505	MX1	1.45206	1.07647e-06	5.77617e-05
OAS3	1.26156	2.35694e-08	2.15071e-06	OAS3	0.252745	0.14651	0.356509	OAS3	1.07432	1.38025e-05	0.000387532
CXCL11	2.19069	9.87301e-08	8.00811e-06	CXCL11	0.482326	0.00160618	0.0175002	CXCL11	2.69507	7.4181e-08	1.08304e-05
IFIT1	1.88757	1.50087e-07	1.09563e-05	IFIT1	-0.118662	0.30845	0.550534	IFIT1	1.62056	1.3476e-05	0.000387532
IRF7	1.15538	2.08925e-07	1.3865e-05	IRF7	0.37588	0.0344075	0.14826	IRF7	1.11935	9.9681e-07	5.77617e-05
TAP2	1.098	2.39528e-07	1.45713e-05	TAP2	0.522199	0.00972928	0.0604068	TAP2	0.963141	1.06248e-05	0.000337223
IFI35	0.932255	4.21842e-07	2.2852e-05	IFI35	0.37389	0.0080962	0.0547243	IFI35	0.937232	3.02657e-06	0.000122744
PSMB9	1.20818	4.57225e-07	2.2852e-05	PSMB9	0.789375	0.00124783	0.0167551	PSMB9	1.22203	1.10776e-06	5.77617e-05
IFITM1	1.41471	4.69561e-07	2.2852e-05	IFITM1	0.465213	0.0715644	0.228131	IFITM1	1.3376	3.70341e-06	0.000142289
ISG15	1.56809	5.22106e-07	2.38211e-05	ISG15	0.475921	0.16634	0.386713	ISG15	1.41182	2.59096e-05	0.00061013
PDCD1LG2	1.42604	6.26166e-07	2.68883e-05	PDCD1LG2	0.460926	0.0629457	0.214721	PDCD1LG2	1.5169	3.11709e-07	3.25068e-05
IFI27	1.57938	7.86442e-07	3.18946e-05	IFI27	0.475402	0.0562717	0.200382	IFI27	1.46971	5.97954e-06	0.000211411
LAG3	1.55365	9.52742e-07	3.66054e-05	LAG3	1.05205	0.000484634	0.00884533	LAG3	1.48522	1.67855e-06	8.06602e-05
PSMB8	0.894229	1.20377e-06	4.39376e-05	PSMB8	0.68592	0.000346642	0.00702913	PSMB8	0.947221	8.2798e-07	5.77617e-05
HLA-B	0.996962	1.4372e-06	4.99598e-05	HLA-B	0.389369	0.0366214	0.155491	HLA-B	0.878113	1.60109e-05	0.000417428
STAT2	0.493227	2.44925e-06	8.12706e-05	STAT2	0.425783	0.00120303	0.0167551	STAT2	0.443395	2.01403e-06	8.64846e-05
IRF1	0.986881	4.01736e-06	0.000127507	IRF1	1.01052	2.17404e-05	0.00263864	IRF1	1.0509	1.05062e-06	5.77617e-05
ISG20	1.06492	4.21406e-06	0.000128178	ISG20	0.760242	0.00554552	0.0426129	ISG20	1.00637	1.78612e-05	0.000449609
CD47	0.611683	8.89874e-06	0.000259177	CD47	0.110037	0.301076	0.54268	CD47	0.558373	6.50245e-05	0.00121712
BST2	1.29927	9.23097e-06	0.000259177	BST2	0.454285	0.0449993	0.180492	BST2	1.21583	4.26002e-05	0.000888519
HLA-A	0.900891	1.26857e-05	0.000342985	HLA-A	0.354656	0.0416876	0.169066	HLA-A	0.782789	6.96131e-05	0.00127044
LYN	0.600357	2.46159e-05	0.000641773	LYN	0.0221042	0.412209	0.644898	LYN	0.586168	2.77414e-05	0.000632851
CCL7	1.31838	3.14216e-05	0.000790959	CCL7	-0.179775	0.716856	0.857113	CCL7	1.03136	0.000838717	0.00816585
HLA-G	1.14373	3.29609e-05	0.000802049	HLA-G	0.470241	0.0988532	0.282992	HLA-G	1.01001	0.000140746	0.0020146
IL15RA	0.832742	4.90081e-05	0.00115406	IL15RA	0.38229	0.156946	0.373195	IL15RA	0.767655	0.000146759	0.00206027
GNLY	1.47451	5.22761e-05	0.00119255	GNLY	1.41736	0.00027762	0.0065375	GNLY	1.70406	1.7679e-06	8.06602e-05
GZMB	1.34473	5.45974e-05	0.00119915	GZMB	1.22705	0.00144184	0.0172756	GZMB	1.48111	1.96086e-05	0.000477144
CXCL9	1.69059	5.58509e-05	0.00119915	CXCL9	1.72977	3.43163e-06	0.00116628	CXCL9	2.06655	8.28117e-07	5.77617e-05
IL32	0.894472	6.92804e-05	0.00144499	IL32	0.342603	0.0132997	0.0746829	IL32	1.0132	1.14136e-05	0.000347163
CSF2	2.74082	8.14892e-05	0.00165242	CSF2	0.738897	0.110552	0.305002	CSF2	2.54014	0.000222571	0.00290122
IL1RAP	1.33736	8.38841e-05	0.00165501	IL1RAP	-0.0251982	0.627149	0.813665	IL1RAP	1.18393	0.000644326	0.00681678
CCL8	1.39368	9.91655e-05	0.00185931	CCL8	0.295718	0.368948	0.61073	CCL8	1.29958	0.000428909	0.00474399
JAK2	0.552529	9.9333e-05	0.00185931	JAK2	0.308054	0.156943	0.373195	JAK2	0.54151	9.0042e-05	0.00149388
KIR_Inhibiting_Subgroup_1	0.94547	0.000103563	0.00189002	KIR_Inhibiting_Subgroup_1	0.590514	0.0118832	0.0683051	KIR_Inhibiting_Subgroup_1	0.802368	0.00130941	0.0112455
TNF	1.34414	0.000110126	0.00196079	TNF	0.737319	0.125897	0.327122	TNF	1.3528	0.000116192	0.00176708
NLRC5	0.691686	0.00011992	0.00208433	NLRC5	0.780657	0.0025817	0.0244758	NLRC5	0.756393	6.08168e-06	0.000211411
NOD2	1.23032	0.00013013	0.00220918	NOD2	0.199228	0.0526429	0.192147	NOD2	1.19666	3.17811e-05	0.000703037
TICAM2	0.566533	0.000150315	0.00249168	TICAM2	0.0883401	0.781907	0.887723	TICAM2	0.440842	0.00537046	0.026872
SBNO2	0.429187	0.000153597	0.00249168	SBNO2	0.414622	0.00124765	0.0167551	SBNO2	0.441967	9.81409e-05	0.00155745
B2M	0.629354	0.000164428	0.00498607	B2M	0.488789	0.00805483	0.0966579	B2M	0.703962	2.4355e-05	0.0014613
KRT6A	3.25729	0.000166202	0.00498607	KRT6A	0.677509	0.202439	0.810125	KRT6A	2.86729	0.000454388	0.00908776
PRF1	1.06676	0.000170095	0.00269933	PRF1	1.15332	7.69303e-05	0.00347509	PRF1	1.18382	1.48146e-05	0.000400542
IL15	0.542613	0.000176808	0.00274617	IL15	0.361588	0.0593314	0.207357	IL15	0.514283	0.000300126	0.00361252
NCR1	1.23789	0.000186092	0.00283015	NCR1	1.63713	4.79294e-06	0.00116628	NCR1	1.51111	3.7606e-05	0.000807422
TAPBP	0.659625	0.000196154	0.00292046	TAPBP	0.232206	0.27227	0.510277	TAPBP	0.624141	0.000569921	0.00616953
PLAUR	1.12872	0.000200031	0.00292046	PLAUR	0.0280361	0.555062	0.755961	PLAUR	1.18408	0.000226534	0.00290122
PLA2G6	-0.807986	0.000208033	0.00297773	PLA2G6	-0.14155	0.250502	0.490344	PLA2G6	-0.615896	0.00435177	0.0237214
IFIT2	1.36168	0.000234822	0.00329654	IFIT2	0.40516	0.298628	0.542297	IFIT2	1.23207	0.00082373	0.00816585
TRAF2	0.420763	0.000239601	0.00330016	TRAF2	0.0821397	0.477506	0.690256	TRAF2	0.333877	0.00512091	0.0263303
CCL13	0.843608	0.000286374	0.00380096	CCL13	-0.148912	0.846762	0.923622	CCL13	0.613035	0.00229866	0.0158304
SOCS1	0.765174	0.000286374	0.00380096	SOCS1	0.55682	0.00749119	0.0524239	SOCS1	0.961746	8.81136e-05	0.00149388
HLA-E	0.531051	0.000301924	0.0039358	HLA-E	0.390561	0.0103781	0.0620983	HLA-E	0.581507	0.000111963	0.001739
CASP1	0.639232	0.000328665	0.00420922	CASP1	0.390302	0.00915447	0.0576101	CASP1	0.62307	0.000200359	0.00265931
CRTAC1	-3.0603	0.000341016	0.00682033	CRTAC1	-1.09369	0.920939	1	CRTAC1	-2.52624	0.0422562	0.126775
SYT17	-0.923497	0.000368983	0.00464409	SYT17	-0.334525	0.223588	0.466558	SYT17	-0.645563	0.0178628	0.0642764
PPARG	-1.13521	0.000518198	0.0064116	PPARG	-0.902646	0.205728	0.443013	PPARG	-1.11146	0.00342243	0.0198284
IL1R2	1.82318	0.000530897	0.00645925	IL1R2	-0.587779	0.0507472	0.189	IL1R2	2.05909	7.19742e-06	0.000238824
TNFSF13B	0.714297	0.000704065	0.0084257	TNFSF13B	0.327005	0.0967191	0.281295	TNFSF13B	0.693949	0.000838957	0.00816585
IL2RA	0.703337	0.000730736	0.00847137	IL2RA	0.429698	0.0243743	0.116296	IL2RA	0.916992	0.000129292	0.00192619
LAMP3	1.27884	0.00073109	0.00847137	LAMP3	0.903478	0.0127261	0.0725786	LAMP3	1.21071	0.000904429	0.00857445
CCL3	0.771849	0.000787167	0.00897862	CCL3	0.332949	0.263691	0.502614	CCL3	0.84122	0.00114932	0.0103581
IDO1	1.22553	0.000816873	0.00917411	IDO1	1.64584	0.000439803	0.00844884	IDO1	1.0785	5.45291e-05	0.00109878
FCGR3A	0.563932	0.000847347	0.00926395	FCGR3A	-0.0878059	0.579836	0.779521	FCGR3A	0.490466	0.00203598	0.0148627
CXCL5	3.08078	0.000861314	0.00926395	CXCL5	0.393408	0.448786	0.672718	CXCL5	2.82216	0.00233544	0.0159334
CFB	0.943539	0.000862943	0.00926395	CFB	0.544583	0.0988532	0.282992	CFB	0.898875	0.00148072	0.0121452
ANXA1	1.42094	0.000904105	0.00956517	ANXA1	0.177752	0.815314	0.908671	ANXA1	1.15496	0.00927651	0.0403086
CCL4	0.700699	0.0009801	0.010221	CCL4	0.505776	0.0174792	0.0904951	CCL4	0.875526	8.43911e-05	0.0014668
TNFRSF12A	0.970482	0.0010161	0.0104472	TNFRSF12A	0.135908	0.527392	0.734725	TNFRSF12A	1.11358	0.000306649	0.00361252
SAA1	2.16208	0.00107223	0.0108712	SAA1	0.836484	0.363432	0.607105	SAA1	1.96999	0.00783127	0.0348804
CCL18	0.916293	0.00113216	0.0113216	CCL18	0.064595	0.124643	0.326126	CCL18	0.68732	0.000921179	0.00862129
SERPINB2	1.76156	0.00115056	0.0113501	SERPINB2	-0.608278	0.445651	0.669452	SERPINB2	1.27765	0.0194124	0.0687914
ICAM1	0.852402	0.00128336	0.0124914	ICAM1	0.437503	0.179506	0.403198	ICAM1	0.919754	0.000574696	0.00616953
GZMA	0.88582	0.00140105	0.0134575	GZMA	0.923691	0.00103733	0.0157761	GZMA	1.02661	9.80373e-05	0.00155745
RIPK2	0.474266	0.00142702	0.0135289	RIPK2	-0.00830202	0.854954	0.928334	RIPK2	0.350321	0.0262274	0.0825258
CD80	0.745621	0.00145017	0.0135721	CD80	0.526321	0.00808786	0.0547243	CD80	0.895724	0.000195881	0.00264802
MAP2K1	0.285857	0.00153073	0.0140344	MAP2K1	0.0277878	0.601463	0.801229	MAP2K1	0.207922	0.0287789	0.0890194
HLA-C	0.545084	0.00153802	0.0140344	HLA-C	0.254266	0.157839	0.374099	HLA-C	0.513808	0.000758435	0.00768969
IL12RB1	0.751586	0.0015838	0.0142738	IL12RB1	0.852195	0.000332597	0.00702913	IL12RB1	0.89842	8.42823e-05	0.0014668
CTSH	-0.655345	0.00171795	0.0152939	CTSH	0.375851	0.129116	0.331882	CTSH	-0.52149	0.0155633	0.0582627
FOXA1	-1.00113	0.00175929	0.0259617	FOXA1	-0.0724295	0.569139	1	FOXA1	-0.73547	0.0150711	0.100474
CD59	0.717097	0.00216333	0.0190269	CD59	-0.380263	0.802048	0.897998	CD59	0.610959	0.00913042	0.0399114
FGFR3	-1.0018	0.00216348	0.0259617	FGFR3	0.698834	0.202531	0.810125	FGFR3	-0.921981	0.0428214	0.126775
SH2B2	0.476877	0.00219886	0.0191092	SH2B2	0.307908	0.0477471	0.185401	SH2B2	0.455464	0.00435228	0.0237214
EOMES	1.05193	0.00226604	0.0194613	EOMES	0.730813	0.0713083	0.228131	EOMES	1.1024	0.00147229	0.0121452
CXCL3	0.914936	0.00251898	0.0213821	CXCL3	0.00981077	0.983332	0.991481	CXCL3	1.00015	0.00783453	0.0348804
BCL2L1	0.450213	0.00256236	0.0215003	BCL2L1	0.150045	0.0471802	0.18517	BCL2L1	0.474289	0.000367045	0.00418661
KLRC2	0.805955	0.00259862	0.0215567	KLRC2	0.470791	0.0274789	0.128587	KLRC2	1.01395	0.000419773	0.00471437
IL2RB	0.634427	0.00273836	0.0224607	IL2RB	1.05467	4.62015e-05	0.00345237	IL2RB	0.972416	5.56915e-05	0.00109878
C1QB	0.643343	0.002837	0.0230112	C1QB	0.121569	0.374028	0.614375	C1QB	0.623127	0.00451326	0.0242256
GATA3	-0.948268	0.00292703	0.0234806	GATA3	-0.159107	0.904378	0.956057	GATA3	-0.840417	0.0171285	0.0625191
EGFR	1.10971	0.00293781	0.0293781	EGFR	0.343506	0.888553	1	EGFR	0.991722	0.00330424	0.0495635
SIGLEC1	0.456942	0.00307585	0.0241529	SIGLEC1	-0.147157	0.24623	0.489777	SIGLEC1	0.524497	0.00101011	0.00933395
VEGFC	1.48238	0.00307702	0.0241529	VEGFC	-0.539902	0.706875	0.851516	VEGFC	1.26942	0.0107701	0.0439228
ADA	0.928223	0.00323357	0.0251118	ADA	0.739363	0.010179	0.0614107	ADA	0.96914	0.00128188	0.0111401
TNFSF10	1.06681	0.00339755	0.0261052	TNFSF10	0.842504	0.00368548	0.0320286	TNFSF10	1.02807	0.00312592	0.019016
IL12RB2	1.51747	0.00343301	0.0261052	IL12RB2	1.14945	0.00153989	0.0174587	IL12RB2	1.68571	0.000136498	0.00199287
GZMH	0.774693	0.00355857	0.026781	GZMH	1.26099	1.92388e-05	0.00263864	GZMH	0.967325	0.000162227	0.00223445
TGFB2	1.50215	0.00393117	0.0292832	TGFB2	-0.229474	0.65329	0.819419	TGFB2	1.59738	0.000266282	0.00335148
KRT14	3.93646	0.00419489	0.0359562	KRT14	0.63855	0.660857	1	KRT14	3.51359	0.0148591	0.100474
C2	0.696608	0.00433204	0.0316295	C2	0.603689	0.0294085	0.134176	C2	0.821401	0.000855254	0.00821494
FCGR2A	0.633656	0.0043328	0.0316295	FCGR2A	-0.179375	0.718566	0.857113	FCGR2A	0.582417	0.0053744	0.026872
IL18	0.73876	0.00440225	0.0318182	IL18	0.293085	0.00495532	0.0397514	IL18	0.873906	0.00036698	0.00418661
KIT	-0.959464	0.00447113	0.0319993	KIT	-0.101929	0.638293	0.817529	KIT	-0.7218	0.064459	0.15897
DSC2	1.48805	0.0048442	0.0363315	DSC2	-0.277363	0.970836	1	DSC2	1.14657	0.0392253	0.126775
CTSL	0.481727	0.0049216	0.0347627	CTSL	-0.267033	0.510485	0.723601	CTSL	0.361067	0.0387333	0.110021
CCL3L1	0.705065	0.00499782	0.0347627	CCL3L1	0.410322	0.328704	0.571318	CCL3L1	0.785513	0.00610093	0.0299036
HCK	0.616916	0.00500011	0.0347627	HCK	0.44275	0.0652306	0.217092	HCK	0.798947	0.000306817	0.00361252
TGFB1	0.540525	0.00505353	0.0347922	TGFB1	0.0473055	0.727978	0.865511	TGFB1	0.529075	0.00630759	0.0300951
MEFV	1.3764	0.00509968	0.0347922	MEFV	0.602055	0.207512	0.44554	MEFV	1.59787	0.00187112	0.0140816
TNFRSF9	0.466676	0.00522883	0.0351063	TNFRSF9	0.803803	0.00151788	0.0174587	TNFRSF9	0.648177	0.000733372	0.0075403
FCER1G	0.515393	0.0052419	0.0351063	FCER1G	0.132157	0.418195	0.646785	FCER1G	0.611733	0.00186492	0.0140816
KLRD1	0.568253	0.00538315	0.0354912	KLRD1	0.986334	0.000939673	0.0149122	KLRD1	0.485722	0.00721858	0.0333517
CEBPB	0.591764	0.0053966	0.0354912	CEBPB	-0.12285	0.847708	0.923622	CEBPB	0.596629	0.00222605	0.0154763
CCR1	0.701747	0.00575423	0.0372085	CCR1	0.240004	0.237804	0.48094	CCR1	0.675077	0.00536925	0.026872
CXCL16	0.558216	0.00575967	0.0372085	CXCL16	0.116159	0.507138	0.721658	CXCL16	0.607173	0.00414661	0.0231734
IL11	1.38269	0.00592683	0.0376724	IL11	-0.163692	0.912637	0.958597	IL11	1.42566	0.00327805	0.019511
CD209	0.490251	0.0059347	0.0376724	CD209	-0.462764	0.781895	0.887723	CD209	0.578659	0.0706713	0.169784
CEACAM6	1.56729	0.00611691	0.0383444	CEACAM6	0.60937	0.0698679	0.226862	CEACAM6	1.13177	0.0163969	0.0605495
CSF2RB	0.794538	0.00614561	0.0383444	CSF2RB	0.74221	0.0035933	0.0316038	CSF2RB	0.925781	0.000276641	0.00342285
ICAM4	0.992405	0.00629387	0.0387761	ICAM4	0.878997	0.0220888	0.109693	ICAM4	1.16726	0.00122896	0.0109408
NKG7	1.01953	0.00632034	0.0421356	NKG7	1.29999	0.000173103	0.0103862	NKG7	1.27127	0.0001883	0.005649
BIRC5	0.61072	0.00632103	0.0387761	BIRC5	-0.0147876	0.94171	0.972345	BIRC5	0.468318	0.0800788	0.18268
FPR2	0.895979	0.0064121	0.0390069	FPR2	0.657268	0.0539134	0.194836	FPR2	1.0756	0.00189524	0.0141176
CMKLR1	0.636127	0.00693193	0.0417995	CMKLR1	0.34099	0.0866875	0.261495	CMKLR1	0.661549	0.00435433	0.0237214
LAMP2	0.270037	0.00698567	0.0417995	LAMP2	0.0526855	0.286207	0.527117	LAMP2	0.275251	0.00171734	0.0136267
CCND3	0.196865	0.00736763	0.0427901	CCND3	-0.00613632	0.24838	0.490047	CCND3	0.23308	0.00112825	0.0102953
MICB	0.542067	0.00736995	0.0427901	MICB	-0.0895024	0.975001	0.985804	MICB	0.451492	0.0178741	0.0642764
PSMB7	0.340201	0.0074427	0.0427901	PSMB7	-0.286559	0.184064	0.408409	PSMB7	0.147157	0.274963	0.429813
IFI16	0.661939	0.00748248	0.0427901	IFI16	0.28622	0.176144	0.399332	IFI16	0.723948	0.00334278	0.0196792
IL13RA1	0.377689	0.00748248	0.0427901	IL13RA1	0.133291	0.507135	0.721658	IL13RA1	0.352368	0.00955443	0.0410278
AMBP	-1.24358	0.00750292	0.0427901	AMBP	0.667657	0.645885	0.817529	AMBP	-0.371685	0.112734	0.232089
KIR_Inhibiting_Subgroup_2	0.814583	0.00888027	0.0502527	KIR_Inhibiting_Subgroup_2	0.816249	0.00994859	0.0605206	KIR_Inhibiting_Subgroup_2	0.951596	0.00415852	0.0231734
CCL5	1.30965	0.00896182	0.0503241	CCL5	1.72678	6.59675e-05	0.00347509	CCL5	1.63457	6.35859e-05	0.00121712
IFNG	0.899312	0.00903991	0.050375	IFNG	1.08555	0.00895843	0.0568666	IFNG	0.725392	0.0271682	0.0851193
PVR	0.51931	0.00979624	0.0541688	PVR	0.043638	0.854951	0.928334	PVR	0.546077	0.00472316	0.0249848
DSG3	2.5454	0.00981695	0.0589017	DSG3	-0.0342852	0.192666	0.810125	DSG3	2.18684	0.0414152	0.126775
IL22RA1	0.782592	0.0099321	0.0541688	IL22RA1	0.0900079	0.676023	0.836042	IL22RA1	0.651044	0.0396914	0.111523
IL4R	0.450544	0.00994331	0.0541688	IL4R	0.331163	0.0593665	0.207357	IL4R	0.500342	0.00394651	0.0225075
CD86	0.525589	0.0100761	0.0544855	CD86	0.236274	0.22553	0.466558	CD86	0.55255	0.00619031	0.0300951
RELB	0.343316	0.0102379	0.0549532	RELB	0.132863	0.286646	0.527117	RELB	0.418715	0.0024624	0.0163414
EP300	-0.233746	0.0103928	0.0553779	EP300	-0.066865	0.406295	0.639214	EP300	-0.187498	0.0566504	0.14717
PIK3CD	0.503739	0.0107013	0.0562036	PIK3CD	0.54254	0.0381276	0.15996	PIK3CD	0.745325	0.00167763	0.0134579
ANP32B	0.414368	0.0107018	0.0562036	ANP32B	-0.265676	0.142208	0.350716	ANP32B	0.260289	0.185393	0.329287
CXCL13	0.374184	0.012009	0.0626183	CXCL13	0.571308	0.000277337	0.0065375	CXCL13	0.459852	0.00414143	0.0231734
ITGB4	0.695648	0.012524	0.0648407	ITGB4	-0.22709	0.751505	0.876464	ITGB4	0.520728	0.0764835	0.17615
TBX21	0.651145	0.012714	0.0649152	TBX21	1.13231	8.55125e-05	0.00347509	TBX21	0.790045	0.00210381	0.0152057
IFNL2	0.622437	0.0127163	0.0649152	IFNL2	0.462662	0.35866	0.603277	IFNL2	0.309043	0.13715	0.264749
FCGR1A	0.444809	0.0130625	0.0658379	FCGR1A	0.701106	0.0151117	0.0817153	FCGR1A	0.585775	0.00217314	0.0154019
CCL23	1.07185	0.0130774	0.0658379	CCL23	-0.130907	0.281205	0.52234	CCL23	0.872992	0.00656602	0.0307256
KI67	0.436718	0.0136727	0.0745784	KI67	-0.137935	0.579828	1	KI67	0.375373	0.107395	0.222196
CDK1	0.479523	0.0136739	0.0683697	CDK1	0.127873	0.467848	0.686058	CDK1	0.337945	0.11922	0.239753
LILRA5	0.912654	0.0138478	0.0687678	LILRA5	0.404278	0.272614	0.510277	LILRA5	1.21199	0.00137453	0.0116675
REL	-0.420999	0.0140684	0.0688321	REL	-0.0174936	0.73818	0.870552	REL	-0.302972	0.0914335	0.1993
CD44	1.11249	0.0140893	0.0688321	CD44	-0.303531	0.864004	0.934404	CD44	0.954394	0.0138209	0.0542432
SH2D1B	0.643499	0.0141436	0.0688321	SH2D1B	1.33527	0.00010655	0.00409378	SH2D1B	0.788826	0.00243155	0.0162847
TICAM1	0.32634	0.0146754	0.0704804	TICAM1	-0.0904753	0.945866	0.973883	TICAM1	0.35012	0.0214043	0.073372
TTK	0.360492	0.0146754	0.0704804	TTK	-0.12781	0.579826	0.779521	TTK	0.0653499	0.46716	0.626888
PRKCE	-0.262635	0.01486	0.0705368	PRKCE	0.0433272	0.891955	0.953334	PRKCE	-0.212114	0.0809028	0.183985
TNFRSF18	0.790844	0.0148804	0.0705368	TNFRSF18	0.50011	0.0925951	0.272558	TNFRSF18	0.714375	0.00649766	0.0306019
CCRL2	0.452749	0.0153026	0.0719364	CCRL2	0.536885	0.0108044	0.0641235	CCRL2	0.593324	0.00259138	0.0168903
C1QA	0.552245	0.0153727	0.0719364	C1QA	0.0332242	0.457467	0.680145	C1QA	0.521841	0.0201946	0.0702003
CD97	0.3465	0.0155262	0.0721919	CD97	0.404653	0.0169926	0.0892415	CD97	0.483777	0.00153465	0.0124477
CD38	1.02158	0.0161867	0.0745578	CD38	1.05829	0.00495361	0.0397514	CD38	1.02032	0.00639697	0.0303233
IL12A	0.897297	0.0163198	0.0745578	IL12A	0.653531	0.174084	0.397995	IL12A	0.737646	0.070451	0.169784
CD7	0.510306	0.0164123	0.0745578	CD7	0.945229	0.000221807	0.00599701	CD7	0.771749	0.0012582	0.0110661
TLR8	0.547524	0.0166129	0.0745578	TLR8	0.418026	0.0756735	0.237089	TLR8	0.66245	0.00296201	0.0181703
HAVCR2	0.281015	0.0166443	0.0745578	HAVCR2	0.264735	0.0915929	0.270712	HAVCR2	0.39674	0.00503798	0.0262695
MERTK	-0.529101	0.0166478	0.0745578	MERTK	0.198471	1	1	MERTK	-0.504419	0.0508475	0.135469
ITGA2	0.993429	0.0172411	0.0763081	ITGA2	-0.0765019	0.689332	0.840087	ITGA2	0.868314	0.0185339	0.0659988
HLA-DRB3	0.537672	0.0193032	0.0836607	HLA-DRB3	0.537002	0.0140945	0.0779469	HLA-DRB3	0.663559	0.00192082	0.0141636
BCL10	0.24097	0.019368	0.0836607	BCL10	0.020216	0.638309	0.817529	BCL10	0.174413	0.0637248	0.158777
PPBP	2.10047	0.0211803	0.0909507	PPBP	1.52057	0.842538	0.920738	PPBP	1.87263	0.0177705	0.0642764
TMEFF2	-1.3524	0.0214163	0.0914264	TMEFF2	-0.780616	0.392924	0.63459	TMEFF2	-1.4958	0.0184866	0.0659988
TNFAIP3	0.66305	0.0215747	0.091567	TNFAIP3	0.167688	0.140082	0.3498	TNFAIP3	0.846597	0.00257446	0.0168903
SMAD3	-0.445128	0.0221736	0.093565	SMAD3	-0.165955	0.619775	0.811263	SMAD3	-0.330287	0.144466	0.274635
CLEC5A	0.499012	0.0224494	0.0941845	CLEC5A	0.0945858	0.695221	0.844445	CLEC5A	0.554672	0.0115879	0.046479
STAT3	0.209439	0.0227942	0.0950842	STAT3	0.14465	0.113916	0.306773	STAT3	0.301845	0.00214589	0.0153578
KRT20	-1.10906	0.023004	0.101281	KRT20	-0.555528	0.726244	1	KRT20	-1.31205	0.0241195	0.120598
CYFIP2	-0.443608	0.0233828	0.0969853	CYFIP2	0.241462	0.270428	0.510277	CYFIP2	-0.118161	0.253196	0.405361
CLEC4A	0.58874	0.0236939	0.0977205	CLEC4A	0.34469	0.106535	0.29803	CLEC4A	0.757045	0.000694986	0.00724772
CDH3	1.38334	0.0236975	0.101281	CDH3	-0.128081	1	1	CDH3	1.23879	0.0345307	0.126775
MSN	0.546257	0.0240723	0.101281	MSN	-0.0789681	0.658976	1	MSN	0.596024	0.00766582	0.0766582
UPK2	-0.686002	0.0253203	0.101281	UPK2	0.97892	0.235777	0.884165	UPK2	0.431308	0.203223	0.369497
CREB5	0.358851	0.0259849	0.10598	CREB5	0.196211	0.974999	0.985804	CREB5	0.668333	0.0251839	0.0809878
TLR6	0.434212	0.0259868	0.10598	TLR6	0.12575	0.676051	0.836042	TLR6	0.486459	0.0262185	0.0825258
CCL24	1.15519	0.0262944	0.106639	CCL24	0.549798	0.332797	0.572976	CCL24	1.03666	0.0238423	0.0784002
TFRC	-0.437289	0.0270383	0.109049	TFRC	-0.00629929	0.822304	0.909519	TFRC	-0.523389	0.0214085	0.073372
FCER1A	-0.430533	0.0273677	0.109269	FCER1A	0.438826	0.331246	0.572976	FCER1A	0.151992	0.574808	0.7088
ITGA5	0.525688	0.0273921	0.109269	ITGA5	-0.155219	0.480756	0.69358	ITGA5	0.440905	0.0637283	0.158777
CD3EAP	0.459854	0.0277416	0.110062	CD3EAP	-0.0738287	0.970834	0.984318	CD3EAP	0.338345	0.301339	0.460204
LILRB1	0.483648	0.0281003	0.110331	LILRB1	0.469848	0.0895873	0.268109	LILRB1	0.512102	0.0340799	0.101544
MYD88	0.226558	0.0281116	0.110331	MYD88	0.188036	0.0857332	0.261495	MYD88	0.174666	0.0683127	0.166792
CYP2J2	-0.727345	0.0281147	0.10543	CYP2J2	0.164997	0.785939	1	CYP2J2	-0.121849	0.101852	0.222196
CHUK	0.139288	0.0288496	0.112621	CHUK	-0.0256126	0.699128	0.846374	CHUK	0.114582	0.0774278	0.177186
CD68	0.287596	0.0292258	0.113483	CD68	-0.0952686	0.945867	0.973883	CD68	0.31943	0.0144391	0.055479
FN1	1.3078	0.0298166	0.114559	FN1	-0.0837486	0.674088	0.836042	FN1	1.157	0.0999064	0.212011
ITGB1	0.379943	0.0298166	0.114559	ITGB1	-0.0871708	0.962744	0.9802	ITGB1	0.31972	0.0549709	0.143317
RAG1	0.78264	0.0303418	0.115784	RAG1	0.34393	0.397392	0.634922	RAG1	0.603923	0.122879	0.244419
SERPING1	0.341476	0.0306105	0.115784	SERPING1	0.294526	0.12648	0.327413	SERPING1	0.421759	0.00630759	0.0300951
C3AR1	0.348951	0.0307612	0.115784	C3AR1	0.166729	0.397469	0.634922	C3AR1	0.529244	0.0106087	0.0439228
IRAK1	0.305421	0.03077	0.115784	IRAK1	-0.210825	0.286665	0.527117	IRAK1	0.210302	0.133377	0.261032
LILRB2	0.617943	0.0323836	0.121231	LILRB2	0.228686	0.42727	0.656647	LILRB2	0.676795	0.016423	0.0605495
LCN2	0.999829	0.0336365	0.124865	LCN2	0.12258	0.344479	0.586176	LCN2	0.61109	0.0514647	0.13612
CD163	0.399977	0.0339678	0.124865	CD163	-0.121533	0.164117	0.386469	CD163	0.440158	0.024575	0.0794485
CD46	-0.273168	0.0339678	0.124865	CD46	0.126593	0.414522	0.644898	CD46	-0.200454	0.223755	0.371069
FADD	0.635982	0.0340386	0.124865	FADD	-0.00320908	0.871357	0.939066	FADD	0.590291	0.0698605	0.169429
S100A7	3.81821	0.0344674	0.125806	S100A7	1.2366	0.374516	0.614375	S100A7	3.89514	0.094406	0.203951
ALCAM	0.439103	0.0349344	0.126876	ALCAM	0.11702	0.699128	0.846374	ALCAM	0.538616	0.0226094	0.0757102
ERBB2	-1.03298	0.0366853	0.129478	ERBB2	-0.956597	0.509429	1	ERBB2	-1.23074	0.0536475	0.13829
NT5E	1.09066	0.0367323	0.132746	NT5E	-0.710996	0.366227	0.608999	NT5E	0.715883	0.114375	0.233222
PSEN1	0.156461	0.0371899	0.133737	PSEN1	0.117367	0.101	0.288008	PSEN1	0.184393	0.0136261	0.0537678
KLRC1	0.472962	0.0376272	0.134646	KLRC1	0.507655	0.0317947	0.141615	KLRC1	0.564743	0.00317336	0.0191451
FLT3LG	0.254385	0.0381234	0.135757	FLT3LG	0.37747	0.0699213	0.226862	FLT3LG	0.512614	0.00179974	0.0138364
KRT5	1.92401	0.0425147	0.131021	KRT5	0.917591	0.305778	0.965616	KRT5	1.57997	0.0188512	0.102825
TRAF3	0.249223	0.0426004	0.147803	TRAF3	0.0845849	0.597835	0.799303	TRAF3	0.24856	0.0255338	0.0817529
IL8	1.25021	0.0426045	0.147803	IL8	0.438811	0.954186	0.978308	IL8	1.28834	0.031548	0.0955605
LCP1	0.447221	0.0426045	0.147803	LCP1	0.320855	0.0234078	0.114683	LCP1	0.522762	0.00783615	0.0348804
ICOSLG	-0.392975	0.0431152	0.147803	ICOSLG	-0.0477628	0.908517	0.958407	ICOSLG	-0.342712	0.0996767	0.212011
IRGM	1.13076	0.0431214	0.147803	IRGM	-0.248025	0.0140205	0.0779469	IRGM	1.06523	0.0397206	0.111523
IL2RG	0.439092	0.0431262	0.147803	IL2RG	0.981083	6.89648e-05	0.00347509	IL2RG	0.770775	0.00180062	0.0138364
UPK1A	-0.360051	0.0436738	0.131021	UPK1A	0.585047	0.188799	0.810125	UPK1A	-0.0277548	0.19847	0.369497
STAT4	0.278339	0.0452561	0.154378	STAT4	0.76127	0.00639993	0.0471914	STAT4	0.745237	0.00287029	0.0177694
HLA-DOB	0.545401	0.0458066	0.154862	HLA-DOB	0.895147	0.00380732	0.0325685	HLA-DOB	0.832221	0.00832735	0.0368422
CSF3R	0.49826	0.0458223	0.154862	CSF3R	0.767692	0.0190227	0.097117	CSF3R	0.937098	0.00287231	0.0177694
CXCL14	-0.714047	0.0463771	0.155309	CXCL14	0.0715258	0.471054	0.686365	CXCL14	-0.0578049	0.71232	0.817807
TOLLIP	-0.197322	0.0463799	0.155309	TOLLIP	0.0525473	0.769919	0.883712	TOLLIP	-0.15721	0.121704	0.242743
CD70	1.79417	0.0479197	0.159441	CD70	1.21133	0.147675	0.357594	CD70	1.61706	0.0222072	0.0753852
BMI1	-0.241714	0.0480755	0.159441	BMI1	-0.0347099	0.569145	0.769399	BMI1	-0.266251	0.0855959	0.191672
IL1B	0.886808	0.0486487	0.159441	IL1B	0.351841	0.461446	0.68055	IL1B	1.19591	0.0089888	0.0395291
NFKB2	0.23966	0.048662	0.159441	NFKB2	0.276989	0.0520272	0.190853	NFKB2	0.37969	0.00702997	0.0326871
IL22RA2	0.744203	0.0487061	0.159441	IL22RA2	0.566969	0.0460779	0.182809	IL22RA2	0.671117	0.0741588	0.174632
CD8A	0.640839	0.0492291	0.160434	CD8A	1.14879	8.56871e-05	0.00347509	CD8A	0.833912	0.00287029	0.0177694
CXCR3	0.665975	0.0498139	0.161618	CXCR3	1.50793	2.65491e-06	0.00116628	CXCR3	0.992442	0.00286956	0.0177694
CYLD	0.294212	0.0504348	0.162909	CYLD	0.258401	0.0749125	0.235716	CYLD	0.413491	0.00345637	0.0198673
MNX1	-0.271371	0.0507693	0.163267	MNX1	-0.904335	0.0110454	0.0645054	MNX1	-0.465902	0.0257084	0.0819525
CD53	0.396221	0.0516449	0.165354	CD53	0.423699	0.0644709	0.215889	CD53	0.537486	0.00563758	0.0279962
PGM5	-1.20864	0.0522257	0.147438	PGM5	-0.973117	0.98333	1	PGM5	-1.01365	0.323686	0.497978
MRC1	0.507281	0.0522629	0.166602	MRC1	-0.189739	0.773916	0.886906	MRC1	0.479927	0.0235528	0.0777989
CD55	-0.295012	0.0527935	0.167112	CD55	0.0244795	0.517063	0.725877	CD55	0.0340601	0.492841	0.643751
CYBB	0.492779	0.0528808	0.167112	CYBB	0.122578	0.436443	0.66568	CYBB	0.515651	0.0199813	0.0701267
CD74	0.350244	0.0531634	0.167281	CD74	0.497016	0.00755124	0.0524239	CD74	0.553564	0.00266892	0.0170905
TLR1	0.287459	0.0535095	0.167648	TLR1	0.162703	0.303524	0.544404	TLR1	0.43818	0.00771579	0.0348804
PI3	3.84241	0.0540607	0.147438	PI3	1.51708	0.500323	1	PI3	4.04047	0.0443711	0.126775
CCR5	0.52741	0.0541223	0.168843	CCR5	0.853752	0.00198676	0.020719	CCR5	0.738024	0.00472069	0.0249848
CD3D	0.455413	0.0547777	0.169454	CD3D	1.02874	0.00042267	0.00833916	CD3D	0.841082	0.00480056	0.0252116
PSMB10	0.27607	0.0547825	0.169454	PSMB10	0.400112	0.00630348	0.0469545	PSMB10	0.319532	0.0217032	0.0740343
TLR2	0.675674	0.055422	0.170012	TLR2	0.160343	0.64954	0.817529	TLR2	0.682079	0.0276584	0.0862848
ITGB2	0.356609	0.0554284	0.170012	ITGB2	0.300783	0.16634	0.386713	ITGB2	0.539484	0.00442677	0.0239373
NFATC3	-0.164353	0.0573978	0.173885	NFATC3	0.181242	0.068329	0.225702	NFATC3	-0.0960382	0.257546	0.411397
FOS	-0.708094	0.057406	0.173885	FOS	0.126443	0.679897	0.836042	FOS	-0.0520569	0.564295	0.704163
PRKCD	-0.269963	0.057406	0.173885	PRKCD	-0.23375	0.143633	0.353037	PRKCD	-0.246268	0.0914356	0.1993
CXCL1	0.874706	0.0580742	0.175182	CXCL1	0.512081	0.352538	0.595724	CXCL1	1.04439	0.0382453	0.109059
IL21R	0.742707	0.058714	0.176384	IL21R	1.1937	0.000169193	0.0051463	IL21R	0.988787	0.00241754	0.0162847
CXCR1	0.834135	0.0591425	0.176943	CXCR1	0.824234	0.223092	0.466558	CXCR1	1.0333	0.0106807	0.0439228
IFNAR1	-0.112885	0.0594167	0.177038	IFNAR1	-0.0777736	0.153878	0.36951	IFNAR1	-0.117901	0.0579884	0.148799
SLC11A1	0.381299	0.0622416	0.183958	SLC11A1	-0.334245	0.789956	0.889919	SLC11A1	0.300948	0.0608117	0.153607
MAP2K2	0.191706	0.0622433	0.183958	MAP2K2	-0.0413406	0.87961	0.944287	MAP2K2	0.145052	0.201391	0.350037
MYH11	-0.999638	0.0674114	0.175856	MYH11	-0.795804	0.699128	1	MYH11	-0.826222	0.160837	0.311298
PBK	0.320254	0.0681655	0.19825	PBK	-0.198905	0.569134	0.769399	PBK	0.133278	0.457655	0.616399
TREM1	1.22633	0.0697279	0.20199	TREM1	0.518442	0.802041	0.897998	TREM1	1.16133	0.0586921	0.149809
ADORA2A	0.285922	0.0712786	0.204483	ADORA2A	0.82031	0.00067237	0.0111552	ADORA2A	0.6723	0.00147837	0.0121452
THY1	0.236101	0.0713233	0.204483	THY1	0.0354335	0.250546	0.490344	THY1	0.187291	0.0740105	0.174632
CCL15	-0.148164	0.0714291	0.204483	CCL15	2.36708	0.00860176	0.0556344	CCL15	0.535656	0.765363	0.854304
TWIST1	0.920525	0.0728937	0.182234	TWIST1	0.016588	0.826344	1	TWIST1	0.733973	0.0723027	0.173527
POU2F2	0.607071	0.0745518	0.212589	POU2F2	0.527229	0.104277	0.294162	POU2F2	0.61441	0.0397044	0.111523
RPS6	-0.316477	0.0770304	0.218802	RPS6	0.196718	0.250076	0.490344	RPS6	0.257902	0.393723	0.561363
C7	-1.40612	0.0787666	0.222867	C7	0.157416	0.474201	0.688322	C7	-0.257926	0.48315	0.637891
BID	-0.281684	0.0804966	0.226138	BID	0.0207329	0.900223	0.956057	BID	-0.26925	0.0644099	0.15897
APP	0.222172	0.0805422	0.226138	APP	-0.0709495	0.962744	0.9802	APP	0.362215	0.0105093	0.0439228
APOBEC3A	1.07755	0.0812543	0.19501	APOBEC3A	1.14899	0.00787148	0.0966579	APOBEC3A	1.33157	0.0052103	0.0625236
ICOS	0.340605	0.0814333	0.226933	ICOS	0.996429	0.000332718	0.00702913	ICOS	0.720656	0.00537046	0.026872
PYCARD	0.295249	0.0814473	0.226933	PYCARD	0.155222	0.0936212	0.274472	PYCARD	0.232822	0.0884707	0.196326
CD99	0.226022	0.0823456	0.228564	CD99	0.0683027	0.629164	0.813665	CD99	0.334346	0.028953	0.0891801
CD9	-0.298012	0.0841813	0.232774	CD9	0.0289726	0.674088	0.836042	CD9	-0.143444	0.25274	0.405361
IL18R1	0.398028	0.085044	0.234272	IL18R1	0.517361	0.00736912	0.0522277	IL18R1	0.587908	0.00983709	0.0419946
IGF1R	0.13629	0.086012	0.236048	IGF1R	0.108443	0.355253	0.598925	IGF1R	0.310376	0.0144397	0.055479
LILRB3	0.494972	0.0878196	0.239341	LILRB3	0.276641	0.326041	0.568142	LILRB3	0.637367	0.0401806	0.112383
SLAMF7	0.810922	0.0878676	0.239341	SLAMF7	1.06508	0.00134092	0.0171731	SLAMF7	0.774148	0.0407187	0.113453
MR1	-0.380434	0.0897704	0.242798	MR1	0.0993562	0.439486	0.66568	MR1	-0.257887	0.194115	0.341456
ITGA6	1.02757	0.0898021	0.242798	ITGA6	-0.340251	0.231682	0.473747	ITGA6	0.866395	0.201391	0.350037
ARG2	-0.390224	0.0926783	0.24965	ARG2	-0.209318	0.95834	0.979815	ARG2	-0.0134685	0.529666	0.676045
SELPLG	0.32876	0.0937104	0.251502	SELPLG	0.475163	0.0240465	0.115487	SELPLG	0.46479	0.0107686	0.0439228
DPP4	-0.495367	0.0956792	0.255846	DPP4	-1.27676	0.937544	0.969426	DPP4	-0.5075	0.0438594	0.120901
RRAD	1.18578	0.0998158	0.265066	RRAD	-0.558039	0.308386	0.550534	RRAD	1.55345	0.0572883	0.1483
LCK	0.328188	0.0998537	0.265066	LCK	0.927264	0.000272124	0.0065375	LCK	0.652293	0.0114281	0.0460911
CD3G	0.453478	0.101842	0.2684	CD3G	0.852936	0.000873625	0.0141721	CD3G	0.697659	0.0109008	0.0442086
MICA	0.269287	0.101977	0.2684	MICA	-0.25639	0.172821	0.397978	MICA	0.132429	0.426835	0.589016
HLA-DPA1	0.193044	0.102212	0.2684	HLA-DPA1	0.439223	0.0049045	0.0397514	HLA-DPA1	0.476358	0.00222605	0.0154763
MARCO	0.699999	0.103004	0.26857	MARCO	0.0605274	0.248324	0.490047	MARCO	0.704502	0.0954424	0.205525
CD2	0.451779	0.103013	0.26857	CD2	1.19934	4.71897e-05	0.00345237	CD2	0.819863	0.00339514	0.0198276
IFNGR1	0.227951	0.105227	0.27329	IFNGR1	0.00923055	0.710769	0.854796	IFNGR1	0.289346	0.0155134	0.0582627
PTGDR2	-1.16378	0.106243	0.27329	PTGDR2	-0.45891	0.332286	0.572976	PTGDR2	-1.2743	0.128095	0.253412
CASP3	0.259148	0.106316	0.27329	CASP3	0.110156	0.537686	0.745893	CASP3	0.307029	0.121694	0.242743
MAPKAPK2	0.200694	0.106321	0.27329	MAPKAPK2	0.225534	0.0715588	0.228131	MAPKAPK2	0.281151	0.0226094	0.0757102
IL18RAP	0.513248	0.107274	0.274772	IL18RAP	1.24002	0.00320835	0.0292762	IL18RAP	0.741682	0.0104206	0.0439228
NFKB1	0.209037	0.108513	0.27688	NFKB1	-0.0203644	0.605073	0.80169	NFKB1	0.239053	0.0756736	0.176001
S100A8	2.40202	0.108856	0.27688	S100A8	0.742975	0.0549146	0.197476	S100A8	2.50038	0.0510794	0.135593
FUT7	0.715547	0.109305	0.277059	FUT7	0.852827	0.0296309	0.134351	FUT7	0.941268	0.0195791	0.0690471
A2M	-0.510544	0.115832	0.292585	A2M	-0.0135378	0.476601	0.690256	A2M	-0.176951	0.7844	0.861453
JAK3	0.308847	0.117816	0.29657	JAK3	0.734867	0.00213279	0.0216241	JAK3	0.627104	0.00955348	0.0410278
IL1RN	0.0461984	0.120228	0.301602	IL1RN	0.468397	0.738177	0.870552	IL1RN	0.222589	0.253212	0.405361
ATG5	0.177876	0.123918	0.306644	ATG5	0.10573	0.541144	0.745893	ATG5	0.0849822	0.509522	0.660659
IL22	-0.295509	0.125197	0.308409	IL22	0.832734	0.161761	0.382154	IL22	-0.458807	0.260489	0.414285
PRAME	-0.690475	0.125476	0.308409	PRAME	-0.0188226	0.098006	0.282992	PRAME	-0.581831	0.0467094	0.126288
MME	0.34351	0.126429	0.308679	MME	1.04293	0.0237271	0.115237	MME	0.210156	0.105151	0.219943
TNFRSF1A	0.203353	0.126431	0.308679	TNFRSF1A	-0.0521762	0.753998	0.876464	TNFRSF1A	0.195842	0.151743	0.284031
PLAU	0.998028	0.127703	0.309712	PLAU	0.240342	0.781926	0.887723	PLAU	0.720053	0.282354	0.437619
PTPRC	0.26575	0.127703	0.309712	PTPRC	0.546494	0.00861191	0.0556344	PTPRC	0.485894	0.00512179	0.0263303
IL5RA	-0.652044	0.129057	0.31196	IL5RA	-0.859202	0.509149	0.72311	IL5RA	-1.00021	0.36742	0.531123
STAT6	-0.233545	0.130271	0.313855	STAT6	0.0975166	0.612425	0.806986	STAT6	-0.103089	0.727869	0.827639
RUNX3	0.245309	0.131552	0.315899	RUNX3	0.317788	0.0699231	0.226862	RUNX3	0.362753	0.0546477	0.142985
IL17RB	-0.547488	0.134032	0.318119	IL17RB	-0.211867	0.962493	0.9802	IL17RB	-0.408959	0.670075	0.786422
MST1R	0.280918	0.134196	0.318119	MST1R	-0.160988	0.883732	0.945931	MST1R	0.22992	0.0837318	0.188074
CD14	0.300448	0.134198	0.318119	CD14	-0.215649	0.966672	0.982828	CD14	0.33365	0.0377663	0.108115
IL17B	-0.00832898	0.134484	0.318119	IL17B	0.702401	0.179184	0.403198	IL17B	0.155399	0.613583	0.741374
NEFL	-0.905644	0.134711	0.318119	NEFL	-0.795404	0.363075	0.607105	NEFL	-1.03127	0.788571	0.861762
NOD1	0.167668	0.135499	0.318119	NOD1	0.144177	0.320997	0.563949	NOD1	0.162687	0.17523	0.317414
NRP1	0.189059	0.135527	0.318119	NRP1	-0.0716162	0.830441	0.912985	NRP1	0.286993	0.110849	0.23054
TNFRSF4	0.22767	0.138159	0.323257	TNFRSF4	0.522438	0.0020567	0.0211463	TNFRSF4	0.404734	0.0148473	0.0564506
ATG12	0.200736	0.139401	0.324437	ATG12	0.536492	0.0538456	0.194836	ATG12	0.174295	0.0943215	0.203951
BLNK	-0.274924	0.139552	0.324437	BLNK	0.470093	0.0215513	0.107756	BLNK	-0.1064	0.578394	0.712019
HLA-DMB	0.230153	0.141609	0.327651	HLA-DMB	0.413092	0.0168412	0.0890877	HLA-DMB	0.381722	0.0146696	0.0560671
IFNB1	0.393619	0.142009	0.327651	IFNB1	0.890398	0.181242	0.404608	IFNB1	0.499529	0.0693438	0.168737
CD34	-0.251875	0.142281	0.327651	CD34	0.105874	0.483966	0.696834	CD34	-0.222578	0.328827	0.485924
TNFSF11	0.504061	0.146349	0.335299	TNFSF11	0.490322	0.196836	0.429658	TNFSF11	0.795905	0.0539007	0.141538
CD58	0.187266	0.146521	0.335299	CD58	0.160634	0.530821	0.738094	CD58	0.235071	0.117991	0.238597
CTSE	-1.56085	0.147911	0.341334	CTSE	-1.53216	0.195185	0.810125	CTSE	-1.72095	0.795096	0.876152
CD3E	0.361671	0.149357	0.339714	CD3E	1.0273	0.00013164	0.00456112	CD3E	0.717866	0.0101426	0.0430471
ZAP70	0.248106	0.149381	0.339714	ZAP70	1.09597	0.000137458	0.00456112	ZAP70	0.788608	0.00610361	0.0299036
HLA-DMA	0.324889	0.150827	0.341936	HLA-DMA	0.48832	0.014305	0.0785163	HLA-DMA	0.463807	0.0223058	0.0753852
NCAM1	-0.816697	0.152194	0.342021	NCAM1	-0.598103	0.929235	0.966314	NCAM1	-0.585387	0.892566	0.93619
S100B	0.513875	0.152202	0.342021	S100B	0.579935	0.0966774	0.281295	S100B	0.723506	0.021092	0.0729723
BAX	0.118493	0.15227	0.342021	BAX	0.0531921	0.544604	0.745893	BAX	0.195312	0.0707046	0.169784
COL3A1	0.426056	0.153061	0.342743	COL3A1	0.0408418	0.90498	0.956057	COL3A1	0.373557	0.163329	0.301087
FOXP3	0.206126	0.155184	0.346436	FOXP3	0.734285	6.30657e-05	0.00347509	FOXP3	0.477767	0.00629529	0.0300951
CT45A1	0.740459	0.15643	0.34762	CT45A1	1.47703	0.272412	0.510277	CT45A1	1.64886	0.0763705	0.17615
CLEC7A	0.211715	0.156667	0.34762	CLEC7A	0.148797	0.147936	0.357594	CLEC7A	0.36791	0.0340799	0.101544
IRF5	-0.247156	0.158185	0.349925	IRF5	0.336462	0.13387	0.338156	IRF5	-0.188438	0.380091	0.546221
CDH2	0.907992	0.159649	0.354775	CDH2	-0.246081	0.92509	1	CDH2	1.35208	0.0132256	0.100474
KLRK1	0.359001	0.167375	0.369135	KLRK1	1.06809	0.000623388	0.0108351	KLRK1	0.622364	0.0124808	0.0495164
NFKBIA	0.188014	0.168337	0.370139	NFKBIA	0.340914	0.0510041	0.189	NFKBIA	0.319875	0.024575	0.0794485
TARP	-0.0777956	0.168928	0.370322	TARP	0.313506	0.00232452	0.022957	TARP	0.0664739	0.0349613	0.102504
CD276	0.248133	0.170565	0.372792	CD276	-0.177391	0.442631	0.667605	CD276	0.160975	0.316181	0.474922
ABCB1	-0.493457	0.173707	0.377503	ABCB1	0.76422	0.0271353	0.127799	ABCB1	0.333612	0.979281	0.994263
LY96	0.034991	0.173755	0.377503	LY96	-0.131268	0.558566	0.759316	LY96	0.013473	0.144455	0.274635
BCL6	-0.353563	0.18363	0.391977	BCL6	-0.100921	0.649544	0.817529	BCL6	-0.330261	0.429866	0.589854
FCGR2B	0.38261	0.183633	0.391977	FCGR2B	0.365912	0.132531	0.338156	FCGR2B	0.492804	0.0291627	0.0894487
CALR	0.285341	0.183638	0.393511	CALR	-0.0442935	0.433377	1	CALR	0.346067	0.0553161	0.13829
DOCK9	0.118031	0.183638	0.391977	DOCK9	-0.0637598	0.904384	0.956057	DOCK9	0.102041	0.203232	0.352398
POU2AF1	0.769677	0.185257	0.394279	POU2AF1	1.12252	0.00847069	0.0556344	POU2AF1	0.781927	0.0836871	0.188074
CREB1	-0.129645	0.187008	0.394567	CREB1	-0.00670845	0.838591	0.917798	CREB1	-0.0747371	0.336645	0.495466
MAP3K1	0.144722	0.187011	0.394567	MAP3K1	0.17061	0.21772	0.460682	MAP3K1	0.3976	0.00263779	0.0170406
IRF4	0.929015	0.187014	0.394567	IRF4	1.16116	0.00528657	0.0414968	IRF4	0.827398	0.137452	0.264749
RORA	0.143589	0.188704	0.396986	RORA	0.207571	0.200664	0.433425	RORA	0.274458	0.0756909	0.176001
PDCD1	0.463136	0.189636	0.3978	PDCD1	1.29173	2.5302e-05	0.00263864	PDCD1	0.626369	0.0245964	0.0794485
CCR3	0.345341	0.191201	0.39968	CCR3	0.5303	0.111556	0.305002	CCR3	0.26614	0.142164	0.273104
ULBP2	0.453823	0.192143	0.39968	ULBP2	-0.00270948	0.513817	0.725548	ULBP2	0.217356	0.621718	0.745278
ITGAX	0.181111	0.192175	0.39968	ITGAX	0.349138	0.115931	0.307744	ITGAX	0.436566	0.0157364	0.05861
IFITM2	0.281298	0.195088	0.404132	IFITM2	0.0719676	0.712431	0.855386	IFITM2	0.344857	0.071379	0.170552
CLU	-0.673849	0.195423	0.404132	CLU	0.16077	0.820117	0.909519	CLU	-0.290734	0.91207	0.951158
KIR3DL1	0.0586393	0.198552	0.409444	KIR3DL1	0.812936	0.0404993	0.166093	KIR3DL1	0.0244207	0.0833103	0.188074
IRF8	0.330737	0.199208	0.409639	IRF8	0.638872	0.0158219	0.0843063	IRF8	0.638794	0.0168926	0.0619679
CD48	0.169825	0.200982	0.411371	CD48	0.752461	0.00487381	0.0397514	CD48	0.579564	0.0258732	0.0821193
BLK	0.242965	0.201177	0.411371	BLK	0.581071	0.122848	0.323564	BLK	0.9076	0.0740258	0.174632
ILF3	-0.116935	0.209563	0.427321	ILF3	0.010284	0.516132	0.725877	ILF3	-0.141178	0.133993	0.261536
HLA-DPB1	0.187575	0.211985	0.431056	HLA-DPB1	0.558184	0.00291067	0.0272409	HLA-DPB1	0.498754	0.00748119	0.0341329
CD1C	-0.22395	0.213721	0.433379	CD1C	0.817264	0.0471149	0.18517	CD1C	0.487238	0.872058	0.923951
APOBEC3B	-0.256146	0.213853	0.431473	APOBEC3B	0.235333	0.383088	0.993712	APOBEC3B	-0.566254	0.050849	0.13829
NR3C1	0.181809	0.215737	0.431473	NR3C1	0.0403611	0.753998	1	NR3C1	0.34247	0.0315469	0.126775
JAK1	0.0995179	0.21574	0.43626	JAK1	0.0381126	0.587009	0.787714	JAK1	0.207877	0.0345378	0.102075
CDKN1A	0.222593	0.217632	0.437661	CDKN1A	-0.0778132	0.83044	0.912985	CDKN1A	0.347732	0.0884812	0.196326
CTSS	0.199945	0.217632	0.437661	CTSS	0.20729	0.140791	0.3498	CTSS	0.243908	0.0904407	0.1993
SPN	0.345519	0.219511	0.438114	SPN	0.969591	0.000484676	0.00884533	SPN	0.760774	0.0155073	0.0582627
TRAF6	0.120311	0.219524	0.438114	TRAF6	0.0758	0.62345	0.811263	TRAF6	0.121191	0.148785	0.28138
FUT5	-0.323792	0.220031	0.438114	FUT5	0.862917	0.271841	0.510277	FUT5	-0.249748	0.719759	0.822609
CSF1R	0.264716	0.221433	0.438114	CSF1R	-0.168622	0.746063	0.874199	CSF1R	0.383242	0.0472539	0.127289
TNFRSF1B	0.238156	0.221436	0.438114	TNFRSF1B	0.289868	0.133865	0.338156	TNFRSF1B	0.347664	0.0466793	0.126288
CTLA4	0.208623	0.221458	0.438114	CTLA4	1.08426	4.72928e-05	0.00345237	CTLA4	0.7121	0.00736572	0.0338175
ATM	0.185662	0.222962	0.438215	ATM	0.176253	0.39998	0.637522	ATM	0.206295	0.310743	0.469048
TAL1	-0.139075	0.223227	0.438215	TAL1	0.288361	0.323414	0.566168	TAL1	0.00844416	0.787041	0.861453
IL1RL2	-0.00342333	0.223309	0.438215	IL1RL2	0.351815	0.191572	0.421229	IL1RL2	0.336219	0.0363193	0.105307
MAF	0.275565	0.224791	0.439818	MAF	-0.2614	0.34664	0.588481	MAF	0.179328	0.274963	0.429813
IKBKB	-0.243477	0.225332	0.439818	IKBKB	0.0478128	0.933402	0.969251	IKBKB	-0.156651	0.553812	0.698956
CD180	0.418595	0.227192	0.442267	CD180	0.362414	0.259163	0.500501	CD180	0.434185	0.224166	0.371069
IL9	-0.337565	0.228913	0.442744	IL9	0.308358	0.210828	0.450806	IL9	-0.194326	0.759117	0.852737
FAS	0.237282	0.229174	0.442744	FAS	0.044649	0.718518	0.857113	FAS	0.275966	0.176843	0.318007
MAVS	-0.142989	0.229257	0.442744	MAVS	-0.0690769	0.391696	0.634009	MAVS	-0.122722	0.303807	0.463004
TXK	0.339892	0.232732	0.447717	TXK	0.439986	0.405798	0.639214	TXK	0.613639	0.103679	0.217487
CTSG	0.0586547	0.233058	0.447717	CTSG	0.465694	0.822241	0.909519	CTSG	0.40973	0.987565	0.995831
ITGA2B	-0.74363	0.238368	0.451343	ITGA2B	-0.174629	0.867013	0.936272	ITGA2B	-0.352554	0.243784	0.394595
CXCR6	0.326488	0.239181	0.451343	CXCR6	1.11994	1.1715e-05	0.00213798	CXCR6	0.543833	0.0107572	0.0439228
TNFSF14	0.327663	0.239203	0.451343	TNFSF14	0.444827	0.0501291	0.187663	TNFSF14	0.354574	0.136028	0.264097
MAP3K5	-0.151974	0.239274	0.451343	MAP3K5	0.0146191	0.634589	0.817019	MAP3K5	0.0268869	0.83138	0.889894
TLR3	0.519999	0.241261	0.452851	TLR3	0.644853	0.0866606	0.261495	TLR3	0.666616	0.0349637	0.102504
CD40	0.429005	0.241314	0.452851	CD40	0.577259	0.0190243	0.097117	CD40	0.558442	0.0363525	0.105307
F2RL1	0.507737	0.245421	0.457418	F2RL1	0.0899701	0.418195	0.646785	F2RL1	0.627083	0.106268	0.221645
TXNIP	-0.276609	0.24543	0.457418	TXNIP	0.0316254	0.455144	0.678072	TXNIP	-0.0730252	0.983426	0.995831
LTA	0.110983	0.247317	0.457418	LTA	0.876133	0.0112739	0.0653169	LTA	0.596907	0.0520003	0.13704
CSF1	0.16356	0.247479	0.457418	CSF1	-0.158796	0.649531	0.817529	CSF1	0.22167	0.101832	0.214253
TIGIT	0.0924275	0.247488	0.457418	TIGIT	0.846625	5.65008e-05	0.00347509	TIGIT	0.47657	0.0140258	0.0547532
CDH1	-0.301447	0.247507	0.457418	CDH1	0.0827466	0.474282	0.688322	CDH1	-0.271916	0.403073	0.567769
TNFRSF11A	0.178483	0.249509	0.45775	TNFRSF11A	-0.361555	0.672202	0.836042	TNFRSF11A	0.15418	0.091376	0.1993
IL17RA	0.166967	0.249558	0.45775	IL17RA	-0.0324521	0.691392	0.841193	IL17RA	0.175241	0.222253	0.371069
CKLF	0.11277	0.249568	0.45775	CKLF	0.0826933	0.82636	0.912622	CKLF	0.0902132	0.201367	0.350037
CXCL6	-0.412728	0.251669	0.459487	CXCL6	-0.322831	0.383063	0.625585	CXCL6	-0.200854	0.188839	0.334593
CCR9	0.658963	0.251774	0.459487	CCR9	0.411735	0.169891	0.39247	CCR9	0.470163	0.323262	0.483568
CD83	-0.132921	0.255933	0.465913	CD83	0.301817	0.810135	0.904279	CD83	0.120278	0.743524	0.840205
BAGE	-0.239246	0.261955	0.474054	BAGE	0.191512	0.520229	0.72892	BAGE	-0.184951	0.277294	0.431609
SLAMF1	0.427213	0.261973	0.474054	SLAMF1	1.07864	8.4598e-05	0.00347509	SLAMF1	0.613788	0.0278964	0.0866569
CD6	0.246465	0.262353	0.474054	CD6	0.962319	0.000339506	0.00702913	CD6	0.615025	0.0299296	0.0914166
BCL2	-0.301277	0.264541	0.475658	BCL2	0.375025	0.225606	0.466558	BCL2	0.203351	0.651376	0.771923
MAP4K2	0.39372	0.264544	0.475658	MAP4K2	0.261461	0.541136	0.745893	MAP4K2	0.435865	0.205065	0.354733
REPS1	-0.11486	0.266744	0.478436	REPS1	0.0432299	0.937555	0.969426	REPS1	-0.139781	0.228243	0.373581
UBC	0.0975422	0.270642	0.484237	UBC	-0.0652557	0.52288	0.731231	UBC	0.0894957	0.279561	0.434211
CFI	-0.0585806	0.273369	0.48792	CFI	0.351307	0.0715532	0.228131	CFI	0.248703	0.0336528	0.101097
CXCR4	-0.245072	0.275104	0.489819	CXCR4	0.509055	0.0857738	0.261495	CXCR4	0.317499	0.668253	0.785547
CD1E	-0.206194	0.276253	0.490668	CD1E	1.1192	0.0131411	0.0743643	CD1E	0.612984	0.502757	0.654212
IKBKE	0.220283	0.277869	0.49116	IKBKE	0.222979	0.167942	0.389198	IKBKE	0.258926	0.157762	0.29156
ITCH	-0.0360921	0.277875	0.49116	ITCH	-0.0116718	0.753999	0.876464	ITCH	-0.00192014	0.621745	0.745278
SYCP1	-0.128334	0.279375	0.491937	SYCP1	0.729607	0.0567889	0.201242	SYCP1	-0.103344	0.326394	0.48527
MSI1	-0.514481	0.279585	0.541132	MSI1	-0.486651	0.891352	1	MSI1	-0.869217	0.114642	0.229283
EBI3	0.782728	0.279663	0.491937	EBI3	0.336801	0.083547	0.259529	EBI3	1.1027	0.0482158	0.128929
LGALS3	0.013319	0.284175	0.496005	LGALS3	0.213461	0.37966	0.621417	LGALS3	0.2692	0.223755	0.371069
MAPK11	0.300296	0.284576	0.496005	MAPK11	0.105132	0.46136	0.68055	MAPK11	0.237303	0.308593	0.467511
ENG	0.118272	0.284687	0.496005	ENG	0.165223	0.385934	0.628866	ENG	0.323628	0.101843	0.214253
CD4	0.17046	0.284693	0.496005	CD4	0.401858	0.0326656	0.144521	CD4	0.43942	0.0142324	0.0552642
CX3CR1	-0.490554	0.286816	0.498513	CX3CR1	-0.1356	0.225451	0.466558	CX3CR1	-0.296431	0.921366	0.956771
ITGB3	1.01242	0.291538	0.505517	ITGB3	0.953819	0.679835	0.836042	ITGB3	1.50436	0.218286	0.36901
IL2	-0.367221	0.296349	0.512641	IL2	1.34492	0.0615744	0.21303	IL2	-0.284636	0.7999	0.862521
HLA-DRB4	-0.397671	0.30098	0.515892	HLA-DRB4	-0.0392502	0.175612	0.399332	HLA-DRB4	-0.278681	0.565829	0.704312
ITGAL	0.287557	0.301042	0.515892	ITGAL	0.894817	0.00327605	0.0295249	ITGAL	0.726562	0.0235473	0.0777989
JAM3	-0.336416	0.301045	0.515892	JAM3	-0.224563	0.777911	0.887723	JAM3	-0.208722	0.783115	0.861453
MAPK14	0.164826	0.301055	0.515892	MAPK14	0.0701089	0.789956	0.889919	MAPK14	0.225153	0.0455536	0.124547
IFNA8	-0.88629	0.307024	0.521944	IFNA8	0.578183	0.245359	0.489378	IFNA8	-0.84852	0.771654	0.8587
CEACAM8	-0.859956	0.307446	0.521944	CEACAM8	1.42759	0.0579908	0.204509	CEACAM8	0.0734778	0.784012	0.861453
ACTC1	-0.748563	0.310062	0.54827	ACTC1	-0.574816	0.995827	1	ACTC1	-0.462695	0.39955	0.570785
ARID1A	-0.383949	0.310686	0.54827	ARID1A	-0.154149	0.818243	1	ARID1A	-0.241008	0.876188	0.906401
DDX43	0.422139	0.311455	0.526678	DDX43	0.918563	0.51705	0.725877	DDX43	0.818098	0.56097	0.701213
TNFRSF8	0.170741	0.312809	0.526678	TNFRSF8	0.286213	0.110935	0.305002	TNFRSF8	0.198688	0.173333	0.315544
CARD9	-0.667312	0.313054	0.526678	CARD9	-0.60465	1	1	CARD9	-0.710817	0.448239	0.606029
AKT3	0.299662	0.313121	0.526678	AKT3	-0.0560977	0.769919	0.883712	AKT3	0.359716	0.21644	0.367479
TNFSF13	0.0982655	0.315558	0.529557	TNFSF13	0.0379277	0.734236	0.870118	TNFSF13	0.110825	0.165534	0.303617
MAPK8	0.139627	0.322981	0.540771	MAPK8	0.0927524	0.225609	0.466558	MAPK8	0.0992248	0.439016	0.597914
HLA-DQB1	0.444346	0.324698	0.542402	HLA-DQB1	0.522608	0.702535	0.849091	HLA-DQB1	0.779024	0.252434	0.405361
MSR1	0.0130382	0.325491	0.542485	MSR1	-0.25354	0.64579	0.817529	MSR1	0.0796979	0.230251	0.374351
ROPN1	-0.566324	0.326636	0.543154	ROPN1	0.209885	0.294848	0.539278	ROPN1	-0.524214	0.855356	0.908893
MBL2	-0.318051	0.329759	0.545913	MBL2	0.308306	0.2112	0.450806	MBL2	-0.263034	0.489035	0.642799
IL7	0.0441446	0.330348	0.545913	IL7	0.219217	0.554913	0.755961	IL7	-0.0585172	0.479822	0.637891
RUNX1	0.223945	0.330539	0.545913	RUNX1	-0.109486	0.645796	0.817529	RUNX1	0.290857	0.214519	0.365885
FCER2	-0.139464	0.333433	0.549449	FCER2	0.445775	0.682366	0.836042	FCER2	0.60351	0.369537	0.533126
IL21	0.595066	0.337056	0.554169	IL21	1.38061	0.00727056	0.0520344	IL21	0.498723	0.444812	0.604073
LY86	0.0811431	0.338131	0.554687	LY86	0.0317929	0.500419	0.717694	LY86	0.273879	0.0773966	0.177186
CD207	-0.281804	0.340071	0.555242	CD207	0.410106	0.64532	0.817529	CD207	0.53233	0.719696	0.822609
TNFRSF17	0.770614	0.340707	0.555242	TNFRSF17	1.09067	0.00146714	0.0172756	TNFRSF17	0.734273	0.134679	0.262175
PNMA1	0.124834	0.340751	0.555242	PNMA1	-0.172298	0.439519	0.66568	PNMA1	0.142731	0.212592	0.363473
CIITA	0.303949	0.340767	0.584172	CIITA	0.875238	0.00333295	0.0666589	CIITA	0.608001	0.0186409	0.102825
CMA1	0.400773	0.342587	0.555728	CMA1	0.687104	0.912525	0.958597	CMA1	0.352171	0.794797	0.862521
CCL20	0.667307	0.343311	0.555728	CCL20	0.455089	0.333887	0.5735	CCL20	0.593975	0.0996656	0.212011
FYN	0.16499	0.343333	0.555728	FYN	0.340624	0.11471	0.306773	FYN	0.277352	0.0739972	0.174632
C6	-0.633829	0.34515	0.557432	C6	-0.290419	0.929132	0.966314	C6	-0.679736	0.647104	0.768377
CCL14	0.0216748	0.348532	0.560475	CCL14	0.552941	0.0766136	0.239008	CCL14	0.23182	0.917267	0.955214
PDGFRB	0.274528	0.34857	0.560475	PDGFRB	-0.0160399	0.883732	0.945931	PDGFRB	0.234734	0.261953	0.414807
CCR2	0.403002	0.351148	0.560955	CCR2	0.920785	0.00141551	0.0172756	CCR2	0.595002	0.0644502	0.15897
LAIR2	0.188671	0.351173	0.560955	LAIR2	0.23068	0.174464	0.397995	LAIR2	0.414456	0.0438886	0.120901
NUP107	0.135447	0.351173	0.560955	NUP107	-0.675971	0.649535	0.817529	NUP107	0.739526	0.48321	0.637891
TNFRSF10B	0.102476	0.353821	0.563951	TNFRSF10B	0.0597307	0.461463	0.68055	TNFRSF10B	0.138749	0.143032	0.274051
IGLL1	-0.528122	0.35575	0.565726	IGLL1	0.291639	0.12762	0.329197	IGLL1	-0.685775	0.455263	0.614311
MAPK3	0.036778	0.356485	0.565726	MAPK3	0.0612537	0.313451	0.556737	MAPK3	0.209531	0.041248	0.114491
SPACA3	0.310926	0.358582	0.567819	SPACA3	0.131837	0.800737	0.897998	SPACA3	0.125342	0.537249	0.683261
CASP10	-0.498244	0.360008	0.567995	CASP10	0.0284471	0.425522	0.655339	CASP10	-0.147409	0.566344	0.704312
C4BPA	-0.459794	0.360482	0.567995	C4BPA	2.51457	0.00844012	0.0556344	C4BPA	2.06451	0.226403	0.373079
TNFRSF10C	0.937276	0.361754	0.567995	TNFRSF10C	0.215739	0.451932	0.676046	TNFRSF10C	1.06812	0.100721	0.213119
RELA	0.0936758	0.361805	0.567995	RELA	-0.113516	0.397478	0.634922	RELA	0.111651	0.259732	0.413984
CSF3	0.580987	0.363126	0.568498	CSF3	0.188375	0.321374	0.563949	CSF3	0.471113	0.176864	0.318007
C1R	0.152406	0.363885	0.568498	C1R	-0.0528043	0.855848	0.928334	C1R	0.226824	0.190049	0.33511
IL1A	0.956705	0.364461	0.568498	IL1A	-0.314036	0.679865	0.836042	IL1A	0.639587	0.607108	0.73868
TAGAP	0.397562	0.367169	0.611948	TAGAP	0.753171	0.0169839	0.145576	TAGAP	0.613071	0.0417482	0.126775
IL1RAPL2	0.308975	0.377763	0.57991	IL1RAPL2	0.000945494	0.987489	0.994299	IL1RAPL2	0.152511	0.723763	0.824255
CD40LG	-0.15414	0.378021	0.57991	CD40LG	0.725033	0.00527581	0.0414968	CD40LG	0.160567	0.819204	0.880735
CD19	0.27224	0.378102	0.57991	CD19	0.968256	0.00987186	0.0605206	CD19	0.705096	0.286993	0.441993
TREM2	-0.317897	0.378115	0.57991	TREM2	-0.370821	1	1	TREM2	-0.156274	0.18537	0.329287
EGR1	-0.37478	0.378133	0.57991	EGR1	0.155357	0.730311	0.866873	EGR1	0.23701	0.751392	0.847783
C8A	-0.256517	0.380145	0.581773	C8A	0.522227	0.704379	0.849912	C8A	-0.203413	0.693987	0.805422
SLAMF6	0.352932	0.383396	0.584528	SLAMF6	1.15504	0.00126237	0.0167551	SLAMF6	0.788379	0.03104	0.0944132
KLRG1	-0.208885	0.383546	0.584528	KLRG1	0.807321	0.0395549	0.164063	KLRG1	0.629696	0.411764	0.571605
TNFRSF11B	0.838206	0.391971	0.596122	TNFRSF11B	0.349948	0.265832	0.505357	TNFRSF11B	1.24392	0.115495	0.23485
CD79A	0.322415	0.394876	0.598077	CD79A	0.753392	0.00630107	0.0469545	CD79A	0.442308	0.208796	0.358638
SMAD2	0.107655	0.394895	0.598077	SMAD2	-0.0883631	0.200682	0.433425	SMAD2	0.131918	0.226244	0.373079
CNN1	-0.495261	0.397731	0.64497	CNN1	-0.397815	0.668448	1	CNN1	-0.351141	0.73568	0.848862
EPCAM	-0.304549	0.400583	0.605437	EPCAM	-0.354118	0.439531	0.66568	EPCAM	-0.30998	0.571332	0.705707
NFATC1	-0.231309	0.403414	0.608454	NFATC1	0.12929	0.834504	0.914701	NFATC1	0.14647	0.987568	0.995831
IFNAR2	-0.0923497	0.406321	0.611576	IFNAR2	0.0209334	0.92925	0.966314	IFNAR2	-0.0166936	0.987569	0.995831
IL6	0.239788	0.409148	0.614564	IL6	-0.0176429	0.761918	0.882858	IL6	0.448075	0.181914	0.324688
MASP2	-0.153891	0.411602	0.615133	MASP2	0.776109	0.197172	0.429658	MASP2	-0.397185	0.459019	0.617098
IFNA7	-0.173117	0.411649	0.615133	IFNA7	0.730041	0.290949	0.533651	IFNA7	-0.328826	0.532745	0.678715
NLRP3	0.113923	0.412055	0.615133	NLRP3	0.236995	0.261425	0.502614	NLRP3	0.430203	0.062963	0.157948
ITGAM	0.209163	0.414989	0.616999	ITGAM	0.112178	0.551553	0.753995	ITGAM	0.33591	0.119205	0.239753
ITGA4	0.177884	0.414995	0.616999	ITGA4	0.467385	0.0234024	0.114683	ITGA4	0.381802	0.0756947	0.176001
SV2A	0.0116201	0.417865	0.659787	SV2A	0.164833	0.834491	1	SV2A	0.150065	0.995856	0.995856
CARD11	-0.285947	0.417933	0.61812	CARD11	0.0903715	0.60147	0.801229	CARD11	-0.156847	0.799124	0.862521
CD81	-0.096938	0.420092	0.61812	CD81	-0.0980701	0.414522	0.644898	CD81	-0.0537923	0.609183	0.73871
IL6ST	0.139881	0.420092	0.61812	IL6ST	0.181762	0.263238	0.502614	IL6ST	0.327416	0.0605359	0.153607
IL3RA	0.361111	0.420802	0.61812	IL3RA	0.49714	0.229586	0.472106	IL3RA	0.444113	0.230193	0.374351
NCF4	0.140001	0.420821	0.61812	NCF4	0.345675	0.0740347	0.233963	NCF4	0.342743	0.094432	0.203951
COLEC12	0.0562471	0.42083	0.61812	COLEC12	-0.695737	0.133852	0.338156	COLEC12	-0.0515067	0.529701	0.676045
HLA-DQA1	0.419789	0.422013	0.618614	HLA-DQA1	0.466419	0.505486	0.721658	HLA-DQA1	0.541629	0.299493	0.458343
SSX4	0.0930411	0.424141	0.620487	SSX4	2.42021	0.0861966	0.261495	SSX4	-0.34296	0.222668	0.371069
KIR_Activating_Subgroup_1	0.0231194	0.425658	0.621461	KIR_Activating_Subgroup_1	0.908695	0.00677274	0.049441	KIR_Activating_Subgroup_1	0.430634	0.485382	0.639582
SELL	0.916782	0.429741	0.624285	SELL	2.39194	0.000240961	0.00628221	SELL	0.948948	0.0622567	0.156715
C3	0.146949	0.429744	0.624285	C3	0.256983	0.211936	0.45106	C3	0.194516	0.38011	0.546221
MPPED1	-0.601936	0.430158	0.624285	MPPED1	0.161077	0.242931	0.487198	MPPED1	-0.576597	0.554378	0.698956
SH2D1A	0.104793	0.447734	0.645926	SH2D1A	0.857024	0.00344114	0.0306346	SH2D1A	0.467317	0.0466519	0.126288
IL34	0.168093	0.447737	0.645926	IL34	0.576739	0.0400797	0.1653	IL34	0.477261	0.0865043	0.193113
TYK2	0.107497	0.447805	0.645926	TYK2	0.145554	0.344479	0.586176	TYK2	0.104873	0.270882	0.428017
CD27	0.295201	0.45085	0.645926	CD27	0.966795	0.00163552	0.0175578	CD27	0.574344	0.12549	0.248935
SIGIRR	0.00735513	0.450856	0.645926	SIGIRR	0.118249	0.406283	0.639214	SIGIRR	0.108276	0.991712	0.998552
SPO11	-0.651925	0.4519	0.645926	SPO11	0.897736	0.254063	0.494577	SPO11	-0.330027	0.905424	0.946933
IL23A	0.614927	0.453784	0.645926	IL23A	0.589754	0.822247	0.909519	IL23A	0.593403	0.347051	0.506921
TIRAP	-0.0881694	0.453867	0.645926	TIRAP	0.0121923	0.757936	0.87964	TIRAP	-0.00463095	0.929637	0.960338
IRAK4	-0.0365712	0.4539	0.645926	IRAK4	0.082952	0.612399	0.806986	IRAK4	0.0438618	0.97514	0.994207
GZMK	0.265669	0.453918	0.645926	GZMK	0.981988	0.0012937	0.0168643	GZMK	0.677551	0.0327953	0.098928
PMCH	-0.32576	0.463007	0.653064	PMCH	0.89223	0.0477322	0.185401	PMCH	-0.131391	0.932341	0.961312
NOS2A	1.1636	0.464199	0.653064	NOS2A	1.18935	0.468963	0.686058	NOS2A	1.25889	0.128899	0.254314
KIR3DL2	0.0326416	0.464302	0.653064	KIR3DL2	0.777323	0.0481588	0.185571	KIR3DL2	0.398132	0.137076	0.264749
ERAP1	0.0905391	0.466309	0.717399	ERAP1	0.340835	0.0243828	0.182871	ERAP1	0.217114	0.043357	0.126775
PTGS2	0.707791	0.469429	0.659007	PTGS2	-0.677287	0.750033	0.876464	PTGS2	0.767575	0.150265	0.281988
GPI	-0.0869684	0.472564	0.662134	GPI	-0.254622	0.106556	0.29803	GPI	-0.283493	0.0444438	0.12197
TFEB	0.142262	0.475693	0.663973	TFEB	-0.112001	0.406273	0.639214	TFEB	0.205616	0.349858	0.509773
CD247	0.137997	0.475696	0.663973	CD247	0.988786	0.000123568	0.00451022	CD247	0.557081	0.035428	0.10345
USP9Y	-0.312946	0.478167	0.666149	USP9Y	0.135647	0.95828	0.979815	USP9Y	-0.0862828	0.794796	0.862521
VIM	-0.029869	0.481039	0.721558	VIM	-0.165514	0.666515	1	VIM	0.0410282	0.106566	0.222196
CREBBP	-0.166528	0.484985	0.67436	CREBBP	-0.142704	0.349586	0.592106	CREBBP	-0.168245	0.420577	0.58148
IL10RA	0.129302	0.487384	0.676408	IL10RA	0.595834	0.0154148	0.0827413	IL10RA	0.396259	0.0367525	0.1058
BTK	0.279043	0.488363	0.676481	BTK	0.321141	0.326098	0.568142	BTK	0.400405	0.156199	0.290141
PDGFC	0.374132	0.491598	0.677122	PDGFC	-0.188414	0.605099	0.80169	PDGFC	0.473991	0.19955	0.350037
YTHDF2	-0.0832479	0.491601	0.677122	YTHDF2	-0.00953918	0.785932	0.888128	YTHDF2	-0.0216897	1	1
TAB1	-0.163998	0.491609	0.677122	TAB1	-0.0116891	0.954185	0.978308	TAB1	-0.136252	0.640201	0.762393
PDGFA	0.191194	0.494812	0.724115	PDGFA	-0.249517	0.331306	0.993712	PDGFA	0.217776	0.251052	0.418419
CD244	0.0536436	0.49784	0.684413	CD244	0.684535	0.0643411	0.215889	CD244	0.142958	0.0606862	0.153607
ITGAE	0.0341403	0.504517	0.691012	ITGAE	0.0792632	0.301054	0.54268	ITGAE	-0.113142	0.550321	0.698669
CCL2	-0.517697	0.504533	0.691012	CCL2	0.358203	0.781923	0.887723	CCL2	0.42075	0.14446	0.274635
ELANE	0.147099	0.506432	0.691587	ELANE	0.249402	0.212711	0.451393	ELANE	0.122967	0.614223	0.741374
CHGB	-2.99122	0.507403	0.724862	CHGB	-2.60588	0.601717	1	CHGB	-2.83467	0.335896	0.503844
CEACAM1	0.00833352	0.50777	0.691587	CEACAM1	0.505005	0.031815	0.141615	CEACAM1	-0.0663929	0.720065	0.822609
LTB	0.124031	0.507795	0.691587	LTB	0.936113	0.00113852	0.0166224	LTB	0.624681	0.0757043	0.176001
TBK1	0.111757	0.511059	0.694736	TBK1	0.133442	0.43644	0.66568	TBK1	0.113452	0.448296	0.606029
HAMP	-0.117167	0.513653	0.695308	HAMP	0.645723	0.0640341	0.215889	HAMP	0.366354	0.174548	0.316966
MAP3K7	-0.0726367	0.514335	0.695308	MAP3K7	-0.0396926	0.916804	0.960211	MAP3K7	-0.0717753	0.567797	0.704918
NOTCH1	-0.0457178	0.514337	0.695308	NOTCH1	0.219104	0.166331	0.386713	NOTCH1	-0.0478836	0.366162	0.530373
SPANXB1	3.47344	0.517006	0.697624	SPANXB1	-0.896599	0.538625	0.745893	SPANXB1	3.21327	0.219324	0.369357
CD5	-0.00880841	0.520899	0.701269	CD5	0.899654	0.000339353	0.00702913	CD5	0.492626	0.0345188	0.102075
IL26	0.430728	0.523068	0.701269	IL26	0.832659	0.107834	0.300454	IL26	0.265432	0.437724	0.597269
TNFSF4	-0.0667405	0.524223	0.701269	TNFSF4	0.0056912	0.742107	0.87098	TNFSF4	0.138037	0.435933	0.595938
AMICA1	0.220226	0.524253	0.701269	AMICA1	0.725718	0.00692925	0.0500827	AMICA1	0.597344	0.0683163	0.166792
IL12B	-0.0661479	0.526182	0.701269	IL12B	1.42269	0.00103404	0.0157761	IL12B	0.124355	0.176822	0.318007
TANK	0.00746029	0.526378	0.701269	TANK	0.0712623	0.643999	0.817529	TANK	0.103159	0.148114	0.280839
CLEC6A	-0.215767	0.526679	0.701269	CLEC6A	1.02273	0.00191725	0.020284	CLEC6A	-0.247438	0.764875	0.854304
CCR4	0.433309	0.527393	0.701269	CCR4	0.890332	0.0109379	0.0643924	CCR4	0.635688	0.0578977	0.148799
CCL19	-0.108504	0.530907	0.704658	CCL19	0.550667	0.0257344	0.121988	CCL19	0.157199	0.636489	0.75921
LBP	0.942696	0.534518	0.708164	LBP	0.393868	0.936557	0.969426	LBP	0.853665	0.707925	0.815118
CTSW	-0.124781	0.540959	0.714127	CTSW	0.519732	0.0437859	0.176595	CTSW	0.474403	0.0914164	0.1993
INPP5D	-0.0933157	0.540975	0.714127	INPP5D	0.30157	0.156946	0.373195	INPP5D	0.176576	0.553807	0.698956
ACTG2	-0.764789	0.540983	0.732257	ACTG2	-0.79428	0.296223	0.965616	ACTG2	-0.680503	0.284686	0.461653
CTCFL	-0.243545	0.542054	0.714259	CTCFL	0.974861	0.10277	0.291914	CTCFL	-0.330708	0.768009	0.855949
TLR7	0.123578	0.54426	0.715873	TLR7	0.257818	0.421098	0.649897	TLR7	0.230597	0.859806	0.912294
HMGB1	0.12379	0.553221	0.723748	HMGB1	-0.26621	0.438767	0.66568	HMGB1	0.0241744	0.889166	0.93529
SYK	0.185811	0.557971	0.728656	SYK	0.0450279	0.605111	0.80169	SYK	0.206813	0.347206	0.506921
RND2	0.514681	0.558817	0.732257	RND2	-0.0140205	0.276732	0.965616	RND2	0.641622	0.872859	0.906401
IL1R1	-0.010526	0.561394	0.730373	IL1R1	0.211116	0.298635	0.542297	IL1R1	0.199424	0.201385	0.350037
TGFBR2	-0.146871	0.561397	0.732257	TGFBR2	-0.100267	0.691411	1	TGFBR2	0.046118	0.63279	0.790987
IFNA17	-0.98912	0.563469	0.730373	IFNA17	0.500747	0.622868	0.811263	IFNA17	-0.983114	0.647331	0.768377
ATG7	-0.0918234	0.564836	0.730373	ATG7	0.00807911	0.979166	0.988646	ATG7	-0.0398533	0.759286	0.852737
IRF3	0.0530951	0.564836	0.730373	IRF3	0.125515	0.742123	0.87098	IRF3	0.0777028	0.483225	0.637891
C1S	0.0931234	0.564841	0.730373	C1S	-0.0263402	0.900248	0.956057	C1S	0.137503	0.366175	0.530373
CD24	-0.0294217	0.566887	0.730373	CD24	0.440158	0.111524	0.305002	CD24	-0.0437702	0.721676	0.823161
ABL1	-0.00420511	0.568285	0.730373	ABL1	-0.212504	0.279634	0.520747	ABL1	-0.0498069	0.693059	0.805422
MCAM	0.177792	0.568285	0.730373	MCAM	-0.325659	0.318485	0.56158	MCAM	0.0565888	0.937905	0.965685
MUC1	0.231846	0.56829	0.730373	MUC1	1.00598	0.135246	0.340446	MUC1	0.920003	0.163969	0.301505
KLRB1	-0.301065	0.571694	0.733456	KLRB1	0.858311	0.000659745	0.0111552	KLRB1	0.265558	0.328811	0.485924
F12	0.409902	0.575093	0.734018	F12	-0.0614024	0.368853	0.61073	F12	0.365127	0.759213	0.852737
OSM	0.259867	0.575125	0.734018	OSM	0.0445983	0.753941	0.876464	OSM	0.532284	0.344435	0.504894
IL11RA	-0.140539	0.575148	0.734018	IL11RA	0.0439841	0.797977	0.89757	IL11RA	-0.00268188	0.97928	0.994263
RORC	-0.157851	0.57851	0.73702	RORC	-0.0160955	0.403118	0.639214	RORC	0	0.557103	0.699974
IL25	0.108733	0.580548	0.738327	IL25	0.0797759	0.329958	0.572136	IL25	0.139172	0.275798	0.430198
CCL22	-0.102273	0.582129	0.739051	CCL22	0.709466	0.00157609	0.0174587	CCL22	0.402866	0.0836871	0.188074
MASP1	0.006531	0.583907	0.740021	MASP1	0.762025	0.46896	0.686058	MASP1	0.124439	0.798192	0.862521
ENO2	0.207667	0.585675	0.74767	ENO2	-0.267985	0.357968	0.993712	ENO2	0.104426	0.693055	0.831666
ICAM2	0.0757553	0.589171	0.745399	ICAM2	0.318843	0.0857208	0.261495	ICAM2	0.139845	0.405972	0.567769
ARG1	1.01641	0.594063	0.750287	ARG1	0.946663	0.44048	0.665736	ARG1	1.21996	0.616576	0.74274
CCL27	0.105646	0.598747	0.753592	CCL27	0.499732	0.00976439	0.0604068	CCL27	0.149453	0.22744	0.373581
TCF7	-0.160954	0.59976	0.753592	TCF7	0.126961	0.90438	0.956057	TCF7	0.157855	0.929644	0.960338
PIN1	0.0442324	0.599776	0.753592	PIN1	-0.0400592	0.507138	0.721658	PIN1	0.0378411	0.614426	0.741374
MIF	0.0137579	0.601734	0.754752	MIF	0.291259	0.241558	0.485777	MIF	-0.0942288	0.399499	0.566049
ICAM3	0.167002	0.603316	0.755439	ICAM3	0.576538	0.00144257	0.0172756	ICAM3	0.392174	0.116775	0.236794
ECSIT	-0.0679564	0.606844	0.75713	ECSIT	-0.00432735	0.785919	0.888128	ECSIT	-0.087813	0.400111	0.566049
BTLA	0.00329017	0.606846	0.75713	BTLA	0.940772	0.00240736	0.0234317	BTLA	0.643856	0.0986017	0.211704
EWSR1	-0.0304781	0.608816	0.75713	EWSR1	0.0579533	0.621801	0.811263	EWSR1	-0.0285113	0.987646	0.995831
PSMD7	0.126322	0.608816	0.75713	PSMD7	0.0165828	0.614476	0.808229	PSMD7	0.0673877	0.930081	0.960338
APLP1	-0.0635469	0.610137	0.762671	APLP1	-0.198804	0.979148	1	APLP1	-0.395336	0.991705	0.995856
MFGE8	0.311028	0.617601	0.766749	MFGE8	0.270861	0.73818	0.870552	MFGE8	0.299239	0.403069	0.567769
TLR9	0.16791	0.621063	0.769739	TLR9	0.408213	0.191482	0.421229	TLR9	0.194523	0.588973	0.721393
MAGEB2	1.21766	0.622371	0.770053	MAGEB2	2.21606	0.00383684	0.0325685	MAGEB2	0.962058	0.529409	0.676045
CCL21	0.0516487	0.624776	0.770455	CCL21	0.930663	0.069115	0.226862	CCL21	0.968103	0.308685	0.467511
IFNA2	-0.335335	0.624807	0.770455	IFNA2	1.47109	0.00875836	0.0560842	IFNA2	-0.278231	0.7125	0.817807
MAGEA4	0.269796	0.627051	0.771918	MAGEA4	1.6836	0.0202822	0.102819	MAGEA4	-0.171952	0.189487	0.334929
CASP8	-0.111552	0.632025	0.776731	CASP8	0.155705	0.371794	0.612663	CASP8	0.0127415	0.743523	0.840205
AICDA	0.867006	0.633827	0.777637	AICDA	0.826706	0.247193	0.490047	AICDA	0.937372	0.331439	0.488788
SLAMF6	0.280684	0.635643	0.76698	SLAMF6	0.982504	0.0010571	0.0317131	SLAMF6	0.580367	0.0944515	0.217965
GNG4	0.752772	0.63915	0.76698	GNG4	-0.690666	0.191459	0.810125	GNG4	0.351632	0.843486	0.903735
IL19	-0.581205	0.641419	0.781696	IL19	-1.05135	0.879063	0.944287	IL19	-0.862029	0.661204	0.781034
IL1RL1	-0.143051	0.646549	0.786635	IL1RL1	-0.207427	0.630822	0.813665	IL1RL1	0.498788	0.509469	0.660659
TNFRSF13C	-0.00614722	0.65022	0.789784	TNFRSF13C	0.212623	0.403291	0.639214	TNFRSF13C	0.0989286	0.700709	0.810665
GZMM	0.300939	0.653807	0.792822	GZMM	0.805741	0.00845516	0.0556344	GZMM	0.513249	0.224084	0.371069
CXCL2	-0.204698	0.657606	0.796107	CXCL2	0.0457892	1	1	CXCL2	0.84196	0.273148	0.429179
C8B	0.0432111	0.659279	0.796811	C8B	0.0969209	0.317959	0.56158	C8B	-0.0888543	0.785791	0.861453
PASD1	0.187717	0.661502	0.798176	PASD1	0.156382	0.467043	0.686058	PASD1	0.198819	0.896605	0.939055
APOE	-0.426199	0.672416	0.810006	APOE	0.0028162	0.181207	0.404608	APOE	-0.200356	0.666427	0.784664
NFATC4	-0.0752426	0.676123	0.8118	NFATC4	-0.257106	0.244122	0.488243	NFATC4	-0.193007	0.405979	0.567769
BATF	0.0269279	0.676129	0.8118	BATF	0.559578	0.00591406	0.0449715	BATF	0.191511	0.512859	0.662632
CXCL12	0.157189	0.681549	0.816964	CXCL12	0.315331	0.315485	0.558991	CXCL12	0.380196	0.28421	0.439562
CCR7	-0.163582	0.683584	0.818059	CCR7	0.784723	0.00545714	0.0423799	CCR7	0.0540412	0.685392	0.799554
THBS1	0.181821	0.689001	0.823192	THBS1	-0.131031	0.78323	0.887822	THBS1	0.5438	0.157109	0.291091
CCL1	-0.818403	0.692582	0.826119	CCL1	0.0527415	0.0332299	0.146132	CCL1	-0.808553	0.21646	0.367479
CFD	0.247384	0.694855	0.827478	CFD	0.280333	0.683722	0.836042	CFD	-0.0186767	0.677787	0.792924
ATF2	-0.0774709	0.702395	0.835095	ATF2	-0.0863991	0.415196	0.644898	ATF2	-0.0316283	0.787109	0.861453
GAGE1	-0.206099	0.705942	0.837947	GAGE1	0.40941	0.544265	0.745893	GAGE1	-0.312821	0.704353	0.812549
C8G	0.253337	0.713418	0.845447	C8G	0.0851225	0.830225	0.912985	C8G	0.144545	0.806915	0.868803
AIRE	-0.112986	0.716776	0.848049	AIRE	1.17244	0.0494887	0.186469	AIRE	0.813775	0.387224	0.554261
MAP2K4	-0.047808	0.721356	0.852087	MAP2K4	-0.130522	0.237804	0.48094	MAP2K4	-0.0989836	0.408888	0.569634
APOBEC3G	0.379526	0.721386	0.848689	APOBEC3G	0.78312	0.0145138	0.145138	APOBEC3G	0.347945	0.80314	0.876152
SPINK5	0.909633	0.725145	0.85385	SPINK5	-0.247308	0.430214	0.659782	SPINK5	0.627336	0.791067	0.862521
TNFSF15	0.203497	0.725188	0.85385	TNFSF15	0.681024	0.114706	0.306773	TNFSF15	0.587744	0.483204	0.637891
CDH5	-0.0204901	0.740526	0.868065	CDH5	0.291382	0.12592	0.327122	CDH5	0.0521399	0.700726	0.810665
CCR6	0.0639081	0.744291	0.868065	CCR6	0.5916	0.0289585	0.132954	CCR6	0.300884	0.429684	0.589854
MS4A2	0.22775	0.744307	0.868065	MS4A2	0.366295	0.612301	0.806986	MS4A2	0.510315	0.489584	0.642799
PECAM1	0.0698525	0.744393	0.868065	PECAM1	0.454402	0.0495548	0.186469	PECAM1	0.0736742	0.763246	0.854304
THBD	-0.0277249	0.744393	0.868065	THBD	0.074563	0.366233	0.608999	THBD	0.16137	0.212607	0.363473
PRM1	-0.383101	0.744396	0.868065	PRM1	0.511958	0.571337	0.770936	PRM1	-0.283693	1	1
ZEB1	-0.248342	0.748241	0.863355	ZEB1	-0.217155	0.834509	1	ZEB1	-0.161861	0.735674	0.848862
PIK3CG	0.09934	0.755976	0.880163	PIK3CG	0.523176	0.0391029	0.163115	PIK3CG	0.285176	0.178574	0.320293
F13A1	0.0413472	0.759858	0.881341	F13A1	-0.642994	0.231679	0.473747	F13A1	-0.0839114	0.73177	0.83078
CR2	0.483532	0.763645	0.881341	CR2	0.543064	0.916771	0.960211	CR2	0.826745	0.57117	0.705707
CFP	0.0832784	0.763671	0.881341	CFP	0.873241	0.0366362	0.155491	CFP	0.761551	0.113079	0.232089
SPA17	-0.0895078	0.763734	0.881341	SPA17	-0.00388178	0.950024	0.976785	SPA17	-0.153254	0.94617	0.972221
TP53	-0.0171736	0.763736	0.881341	TP53	0.0180396	0.765923	0.883294	TP53	-0.0797866	0.607134	0.73868
SEMG1	-0.298864	0.764231	0.881341	SEMG1	-0.00712178	0.683111	0.836042	SEMG1	-0.213046	0.609099	0.73871
IL4	0.0297803	0.76553	0.881446	IL4	0.65811	0.0345263	0.14826	IL4	0.0962153	0.525909	0.676045
CR1	-0.00579345	0.771514	0.886937	CR1	-0.0272888	0.765919	0.883294	CR1	0.29526	0.835425	0.892914
TUBB2B	1.04177	0.775094	0.877465	TUBB2B	0.570607	0.761598	1	TUBB2B	1.11134	0.435274	0.607359
CD79B	0.104258	0.775418	0.890024	CD79B	0.77219	0.0145106	0.0790502	CD79B	0.512399	0.405985	0.567769
KIR_Activating_Subgroup_2	-0.264416	0.778532	0.891691	KIR_Activating_Subgroup_2	0.813633	0.173825	0.397995	KIR_Activating_Subgroup_2	0.438998	0.0914594	0.1993
HSD11B1	0.121915	0.779314	0.891691	HSD11B1	0.010325	0.995832	1	HSD11B1	0.113336	0.655112	0.775092
CD8B	-0.0775684	0.787134	0.899229	CD8B	0.61636	0.00146724	0.0172756	CD8B	0.249591	0.0714916	0.170552
CD160	-0.381183	0.791905	0.903266	CD160	1.16565	0.28401	0.526212	CD160	0.572653	0.22919	0.374292
TLR4	-0.0680717	0.802857	0.908683	TLR4	-0.0162427	0.7421	0.87098	TLR4	0.0337202	0.32883	0.485924
C4B	-0.47442	0.802877	0.908683	C4B	-0.188575	0.2637	0.502614	C4B	-0.262587	0.321222	0.481503
CD1B	0.0169134	0.804987	0.90966	CD1B	1.25161	0.00761224	0.0524239	CD1B	1.17057	0.150132	0.281988
IL5	-0.182915	0.806548	0.910015	IL5	0.928651	0.0624063	0.213881	IL5	-0.139221	0.47421	0.63518
CCL26	0.247425	0.809935	0.912426	CCL26	0.450306	0.65186	0.819033	CCL26	0.523028	0.284874	0.439657
VEGFA	-0.371296	0.811841	0.913164	VEGFA	-0.130269	0.391078	0.634009	VEGFA	-0.549488	1	1
CD22	0.338073	0.814691	0.914961	CD22	0.517765	0.544551	0.745893	CD22	0.761317	0.693016	0.805422
C9	-0.171038	0.822134	0.91963	C9	0.508644	0.141058	0.3498	C9	-0.076553	0.220956	0.370799
FOXJ1	-0.638319	0.822541	0.91963	FOXJ1	0.593816	0.19498	0.427433	FOXJ1	-0.849913	0.827237	0.888063
CD200	-0.112232	0.822628	0.91963	CD200	0.16869	0.310921	0.553592	CD200	-0.0258347	0.70458	0.812549
ACVR1	-0.123683	0.8266	0.918444	ACVR1	-0.218507	0.397485	0.993712	ACVR1	-0.0166518	0.647645	0.793035
CCL28	1.08982	0.827615	0.92379	CCL28	1.32072	0.0238366	0.115237	CCL28	1.30118	0.271701	0.428384
CCL25	-0.0112696	0.832886	0.927211	CCL25	0.478479	0.0986511	0.282992	CCL25	-0.137255	0.962339	0.983904
MAGEA3	-0.0362787	0.834305	0.927211	MAGEA3	0.132984	0.645301	0.817529	MAGEA3	-0.125805	0.950232	0.972889
C5	-0.136687	0.83449	0.927211	C5	-0.0666349	0.565478	0.767284	C5	-0.0787221	0.799053	0.862521
MAGEA12	-0.139965	0.841404	0.931458	MAGEA12	-0.601677	0.912043	0.958597	MAGEA12	-0.362423	0.480117	0.637891
TFE3	0.0286911	0.84249	0.931458	TFE3	-0.0332436	0.92509	0.966116	TFE3	0.0827111	0.363357	0.528388
CD84	-0.0545505	0.842511	0.931458	CD84	0.275663	0.0896147	0.268109	CD84	0.175783	0.154731	0.288148
TPSAB1	0.237713	0.843416	0.931458	TPSAB1	-0.00603891	0.666515	0.834573	TPSAB1	0.316919	0.511785	0.662416
CTAGE1	-0.375124	0.846723	0.933698	CTAGE1	0.204203	0.622182	0.811263	CTAGE1	-0.510813	0.685645	0.799554
CD1A	0.540128	0.850398	0.936025	CD1A	1.17846	0.0613527	0.21303	CD1A	1.07155	0.133137	0.261032
PLA2G1B	-0.311533	0.851398	0.936025	PLA2G1B	0.412843	0.114024	0.306773	PLA2G1B	-0.355241	0.947793	0.972221
CHIT1	-0.520521	0.858431	0.940945	CHIT1	-0.741331	0.225451	0.466558	CHIT1	-0.854225	0.585395	0.719425
SSX1	1.09516	0.859725	0.940945	SSX1	-0.873426	0.141357	0.3498	SSX1	0.629318	0.762626	0.854304
IL23R	-0.00761318	0.860048	0.940945	IL23R	0.724577	0.227497	0.469133	IL23R	0.135628	0.622969	0.74552
CXCR5	0.17265	0.862028	0.940945	CXCR5	0.865609	0.0620981	0.213828	CXCR5	0.754533	0.389895	0.556993
TPTE	-1.57319	0.862318	0.940945	TPTE	0.37489	0.256476	0.497946	TPTE	-1.45262	0.208257	0.358556
MAGEA1	0.498247	0.869355	0.946616	MAGEA1	-0.0248703	0.781461	0.887723	MAGEA1	0.399089	0.948248	0.972221
IL13	-0.255133	0.870109	0.946616	IL13	0.498745	0.104367	0.294162	IL13	-0.0891993	0.559591	0.701213
SMPD3	0.154636	0.874067	0.947308	SMPD3	0.415827	0.115836	0.307744	SMPD3	0.312843	0.555879	0.69964
LRRN3	1.59669	0.874327	0.947308	LRRN3	1.33887	0.295495	0.539278	LRRN3	1.2116	0.83113	0.889894
CD28	-0.205129	0.87847	0.947308	CD28	0.568966	0.0722457	0.229302	CD28	0.419245	0.32607	0.48527
CCL17	-0.448795	0.87851	0.947308	CCL17	1.69795	0.00107518	0.016018	CCL17	0.308798	0.168664	0.308583
CX3CL1	0.404701	0.878527	0.947308	CX3CL1	0.186663	0.471048	0.686365	CX3CL1	0.395832	0.529723	0.676045
C1QBP	-0.00110815	0.878531	0.947308	C1QBP	-0.0328831	0.672259	0.836042	C1QBP	-0.0844266	0.526341	0.676045
ATG10	-0.0131306	0.882536	0.950223	ATG10	0.038746	0.718534	0.857113	ATG10	-0.0112322	0.966855	0.987139
IGF2R	0.0501378	0.890595	0.956081	IGF2R	-0.135344	0.275011	0.513448	IGF2R	0.0285963	0.892586	0.93619
DUSP4	0.0105789	0.890596	0.956081	DUSP4	0.0836705	0.461469	0.68055	DUSP4	0.0174848	0.405994	0.567769
CD33	-0.0691679	0.894551	0.957527	CD33	-0.00120425	0.687357	0.839081	CD33	0.0309285	0.560513	0.701213
TNFSF8	0.00595479	0.894566	0.957527	TNFSF8	0.408546	0.252438	0.492726	TNFSF8	0.370869	0.244427	0.394761
LTK	-0.264675	0.91064	0.973305	LTK	-0.0284426	0.371143	0.612663	LTK	-0.207788	0.778839	0.861443
FLT4	0.178272	0.910751	0.963426	FLT4	0.113622	0.537646	1	FLT4	0.207141	0.479938	0.65446
ATG16L1	-0.0460353	0.914796	0.974898	ATG16L1	0.042138	0.523971	0.731355	ATG16L1	0.119013	0.153202	0.286029
CD96	-0.0221013	0.914802	0.974898	CD96	0.812473	0.00157845	0.0174587	CD96	0.270285	0.33927	0.498324
CRP	-0.255502	0.919518	0.977837	CRP	0.653256	0.485264	0.697328	CRP	-0.293731	0.778011	0.861443
MAGEC1	1.21844	0.924959	0.977837	MAGEC1	-1.45376	0.257655	0.498908	MAGEC1	0.706085	0.885475	0.9341
PAX5	0.0934001	0.926772	0.977837	PAX5	0.669145	0.109197	0.303093	PAX5	0.504244	0.925352	0.959527
PLEKHG4B	-0.748981	0.926888	0.963426	PLEKHG4B	-0.763304	0.377097	0.993712	PLEKHG4B	-0.288795	0.379787	0.555786
IRAK2	-0.12928	0.926934	0.977837	IRAK2	-0.266004	0.834508	0.914701	IRAK2	-0.254962	0.775144	0.859962
LIF	0.0215946	0.926936	0.977837	LIF	0.568355	0.409247	0.642474	LIF	0.865451	0.618077	0.743321
LILRA4	0.414757	0.934152	0.978331	LILRA4	1.20622	0.0654249	0.217092	LILRA4	0.651924	0.587664	0.721
XCL2	-0.13041	0.935025	0.978331	XCL2	0.584461	0.0371345	0.156695	XCL2	0.0546416	0.519509	0.670038
CAMP	-0.750475	0.936621	0.978331	CAMP	1.32392	0.0277296	0.128934	CAMP	0.833482	0.296942	0.455394
XCR1	0.0704102	0.93907	0.978331	XCR1	0.945815	0.000621688	0.0108351	XCR1	0.595112	0.114272	0.233222
ZNF205	0.0333745	0.939078	0.978331	ZNF205	-0.0849112	0.152344	0.367032	ZNF205	0.0267878	0.888465	0.93529
IL16	0.159347	0.939087	0.978331	IL16	0.762809	0.0209683	0.105564	IL16	0.560452	0.113183	0.232089
GTF3C1	0.0228594	0.939088	0.978331	GTF3C1	0.0536709	0.896114	0.956057	GTF3C1	-0.040922	0.666425	0.784664
IL17A	1.23331	0.94037	0.978331	IL17A	1.30992	0.0174335	0.0904951	IL17A	1.09974	0.571052	0.705707
PRG2	-0.273256	0.943083	0.978331	PRG2	-0.240234	0.544194	0.745893	PRG2	-0.0150042	0.396761	0.564151
DMBT1	0.806208	0.9431	0.978331	DMBT1	0.84624	0.900175	0.956057	DMBT1	0.973815	0.979268	0.994263
LRP1	-0.108712	0.943142	0.978331	LRP1	-0.287838	0.360719	0.605344	LRP1	-0.103918	0.739601	0.838368
FLT3	0.0588748	0.947113	0.978331	FLT3	1.33343	0.00118135	0.0167551	FLT3	0.869464	0.219591	0.369357
MS4A1	0.000989189	0.947148	0.978331	MS4A1	0.664203	0.0557071	0.199344	MS4A1	0.652858	0.798944	0.862521
ITGA1	0.0130115	0.947197	0.978331	ITGA1	0.093767	0.630869	0.813665	ITGA1	0.188485	0.476769	0.637439
CD63	0.0653431	0.947507	0.978331	CD63	0.0711836	0.681694	0.836042	CD63	0.178951	0.261476	0.414807
IL13RA2	-0.0672533	0.951165	0.979357	IL13RA2	0.969886	0.118938	0.314582	IL13RA2	-0.0857079	0.599238	0.732737
TNFRSF13B	0.211577	0.951184	0.979357	TNFRSF13B	0.717681	0.219023	0.462101	TNFRSF13B	0.600924	0.839264	0.895672
CD1D	0.0612707	0.955302	0.980839	CD1D	0.340229	0.166253	0.386713	CD1D	0.374006	0.313578	0.471984
TNFRSF14	-0.195519	0.955311	0.980839	TNFRSF14	0.259554	0.188116	0.416136	TNFRSF14	0.0173026	0.218373	0.36901
RB1	-0.124152	0.955311	0.963426	RB1	0.117661	0.139391	0.810125	RB1	0.0768859	0.244694	0.418419
SFRP4	-0.486422	0.955311	0.963426	SFRP4	-0.442247	0.970836	1	SFRP4	-0.25129	0.791113	0.876152
IL27	0.432007	0.957988	0.982206	IL27	0.698952	0.0639612	0.215889	IL27	0.607827	0.49862	0.649986
NFATC2	0.00425517	0.959369	0.982243	NFATC2	0.558329	0.041654	0.169066	NFATC2	0.467117	0.113183	0.232089
KLRF1	-0.532424	0.963415	0.982268	KLRF1	0.738567	0.00257093	0.0244758	KLRF1	0.406028	0.289182	0.444427
SGCD	-0.286589	0.963426	0.963426	SGCD	-0.222715	0.818221	1	SGCD	-0.223438	0.564246	0.720315
CD164	-0.0243371	0.96343	0.982268	CD164	-0.0955786	0.455144	0.678072	CD164	-0.0237785	1	1
DUSP6	-0.0837017	0.96343	0.982268	DUSP6	0.329444	0.415208	0.644898	DUSP6	-0.109277	0.995856	1
LTF	-0.533995	0.967477	0.983656	LTF	2.68276	0.12322	0.323564	LTF	1.99816	0.310985	0.469048
TLR10	0.011661	0.967486	0.983656	TLR10	0.662571	0.0343826	0.14826	TLR10	0.423086	0.775122	0.859962
IL6R	-0.179296	0.97155	0.985045	IL6R	0.488938	0.0915694	0.270712	IL6R	0.0245272	0.492955	0.643751
PSEN2	-0.0263338	0.971551	0.985045	PSEN2	0.109604	0.270422	0.510277	PSEN2	0.068627	0.397224	0.564151
CD37	-0.0850673	0.975614	0.987792	CD37	0.367638	0.303502	0.544404	CD37	0.357628	0.411869	0.571605
IFNA1	-0.627105	0.978463	0.989284	IFNA1	0.993221	0.24061	0.485208	IFNA1	-0.60499	0.273381	0.429179
LAMP1	-0.0187003	0.979798	0.989284	LAMP1	-0.115875	0.113916	0.306773	LAMP1	0.0742909	0.881014	0.930739
IL17F	0.0374747	0.991705	0.997325	IL17F	0.937264	0.0334684	0.146299	IL17F	0.0797272	0.480923	0.637891
TLR5	0.0144152	0.991869	0.997325	TLR5	0.320461	0.0866419	0.261495	TLR5	0.265237	0.308635	0.467511
DEFB1	0.415156	0.995922	0.997325	DEFB1	0.501659	0.337626	0.577206	DEFB1	1.17439	0.431432	0.590891
SELE	0.0844964	0.995934	0.997325	SELE	0.466122	0.144908	0.354149	SELE	0.597768	0.492832	0.643751
LY9	0.023078	0.995935	0.997325	LY9	0.902284	0.00316686	0.0292634	LY9	0.345319	0.228225	0.373581
LTBR	0.0346807	0.995959	0.997325	LTBR	0.0131736	0.807262	0.902452	LTBR	-0.00606021	0.840459	0.895672
CD36	-0.49552	1	1	CD36	0.461316	0.594192	0.79589	CD36	-0.682637	0.909028	0.949342

## Sheet: STable5.
Supplementary Table 5: Differential gene expression associated with radiographic response and disease control.
Gene	Best ORR: NonResp (ref) vs. Resp			DCR: nonPD (ref) vs. PD
	log2FoldChange	p-value	FDR adjusted	log2FoldChange	p-value	FDR adjusted
TRAF6	0.146773	0.25644	1	-0.250263	0.00755977	0.739232
NOTCH1	0.288394	0.272216	1	-0.451328	0.00951662	0.739232
C3*	0.719469	0.0360439	1	-0.783013	0.0103336	0.739232
ETS1*	0.145365	0.441275	1	-0.412996	0.0135658	0.739232
TNFSF10	0.127324	0.128096	1	-0.721813	0.0135664	0.739232
HLA-E	0.120409	0.241343	1	-0.359965	0.0137016	0.739232
PSMB10* ‡	0.0838217	0.264262	1	-0.297837	0.0157234	0.739232
SPP1	0.357604	0.00939083	1	-0.724952	0.01619	0.739232
CEACAM1*	-0.00967248	0.715276	1	-0.764205	0.0215498	0.739232
ADORA2A*	0.138119	0.463381	1	-0.505346	0.0221548	0.739232
MAGEA12	1.88804	0.000157862	0.115239	-0.965076	0.0223639	0.739232
ATF2	0.0729176	0.726317	1	-0.214501	0.0252374	0.739232
ADA*	0.210866	0.141531	1	-0.436383	0.025471	0.739232
MICA	0.176504	0.330695	1	-0.312649	0.0273989	0.739232
IL1RL2	-0.28461	0.734601	1	0.639839	0.0276328	0.739232
ICAM2	0.146084	0.768175	1	-0.551813	0.0291885	0.739232
NFATC3*	0.077537	0.245795	1	-0.157742	0.0294533	0.739232
IRF1* ‡	0.0705296	0.415493	1	-0.360071	0.0294558	0.739232
JAK2*	0.217912	0.495479	1	-0.461683	0.0302606	0.739232
PSEN1	0.126406	0.0607351	1	-0.137042	0.0308032	0.739232
ERAP1*	0.112205	0.477026	0.982303	-0.30573	0.0310837	0.886537
IFNGR1 ‡	0.121862	0.580492	1	-0.312836	0.0316421	0.739232
NFKBIA*	0.338496	0.0470465	1	-0.332533	0.0316447	0.739232
IL6ST	0.0761666	0.567946	1	-0.389247	0.0316447	0.739232
MME	1.0261	0.0419702	1	-0.811572	0.0322091	0.739232
CREB5	0.0384814	0.79078	1	-0.706874	0.0336542	0.739232
NFATC4	0.148293	0.421848	1	-0.365216	0.0336641	0.739232
PIK3CD*	0.0534077	0.523861	1	-0.452252	0.0345685	0.739232
IRF2*	0.0429555	0.897393	1	-0.208193	0.0348728	0.739232
CXCL12	0.299963	0.4545	1	-0.801153	0.0348745	0.739232
IRF7	-0.0737049	0.507201	1	-0.242221	0.0351789	0.739232
IL17F*	0.365796	0.127812	1	-0.510297	0.0374168	0.739232
STAT5B*	0.143445	0.239852	1	-0.247805	0.0377183	0.739232
MFGE8	0.295765	0.715294	1	-0.623713	0.0383829	0.739232
MAP3K1*	0.034515	0.856728	1	-0.28911	0.0387114	0.739232
CCL2	0.102561	0.557995	1	-0.8967	0.0404194	0.739232
MMP7 ‡	-0.0469987	0.790794	0.982303	-0.728225	0.0470865	0.886537
ITGAX*	0.0694052	0.825042	1	-0.351996	0.0478844	0.739232
SERPING1*	0.313397	0.267431	1	-0.462298	0.0478858	0.739232
ITGB3 ‡	0.854923	0.976482	1	-1.45708	0.0486608	0.739232
CD74	0.166125	0.726327	1	-0.447419	0.04951	0.739232
BCL2*	-0.0715583	0.914908	1	-0.41481	0.0499161	0.739232
NLRC5*	0.242008	0.303971	1	-0.436666	0.0499204	0.739232
TMEFF2* ‡	-1.00167	0.00335666	1	0.777608	0.0785444	0.739232
GPI	0.268179	0.0181912	1	-0.24514	0.101544	0.739232
TFRC	0.430708	0.0275755	1	-0.268586	0.103789	0.739232
C8G	-0.624352	0.0318283	1	0.319452	0.133497	0.739232
BST1	0.67779	0.0323021	1	-0.309401	0.140472	0.739232
ENO2*	0.388754	0.0183713	0.55114	-0.326827	0.153329	0.894577
CD209*	-0.42396	0.0311168	1	0.330776	0.175931	0.739232
CTAG1B	2.08929	0.0484076	1	-0.751928	0.308948	0.75682
ABCB1*	-0.978745	0.0172971	1	-0.815275	0.403852	0.792584
MAGEA3	0.812597	0.0432191	1	0.212186	0.74353	0.898637
CCL24 ‡	-2.07148	0.0197064	1	0.229425	0.779754	0.921344
PRAME	0.910646	0.0465553	1	0.234236	0.817014	0.934285
CREBBP*	-0.35693	0.0272636	1	0.060998	0.825643	0.934449
FLT4 ‡	-0.357562	0.0145581	0.55114	-0.170555	0.836756	0.984419
MYD88*	-0.236559	0.0380485	1	0.0218661	0.895443	0.958467
*Pan-cancer validation
‡ IMvigor validation

## Sheet: STable6.
Supplementary Table 6: Differential gene expression associated with clinicopathological parameters.
Gene	Age 68+: 0 (ref) vs. 1			ECOG PS: 0 (ref) vs. 1+			Bellmunt risk factors: 0 (ref) vs. 1+			Liver mets: 0 (ref) vs. 1			Bone mets: 0 (ref) vs. 1			CRP 30+: 0 (ref) vs. 1			LDH 250+: 0 (ref) vs. 1			NLR 5+: 0 (ref) vs. 1			Hg 10+: 0 (ref) vs. 1			Albumin 35+: 0 (ref) vs. 1			eGFR 40+: 0 (ref) vs. 1			PDL1 IC: 0 (ref) vs. 1
	log2FoldChange	p-value	FDR adjusted p-value	log2FoldChange	p-value	FDR adjusted p-value	log2FoldChange	p-value	FDR adjusted p-value	log2FoldChange	p-value	FDR adjusted p-value	log2FoldChange	p-value	FDR adjusted p-value	log2FoldChange	p-value	FDR adjusted p-value	log2FoldChange	p-value	FDR adjusted p-value	log2FoldChange	p-value	FDR adjusted p-value	log2FoldChange	p-value	FDR adjusted p-value	log2FoldChange	p-value	FDR adjusted p-value	log2FoldChange	p-value	FDR adjusted p-value	log2FoldChange	p-value	FDR adjusted p-value
FLT4	-0.456185	0.00345631	0.137603	-0.0621217	0.671836	0.973273	-0.203467	0.504768	0.800822	-0.121573	0.839984	0.91541	0.298458	0.172502	0.726558	0.605929	0.20826	0.975321	-0.244515	0.360469	0.823496	0.113444	0.876631	0.92277	-0.214994	0.185696	0.475009	0.299184	0.502331	0.987396	0.393901	0.142703	0.996815	0.113622	0.537646	1
FCER1A	-0.437491	0.00408208	0.824235	-0.468395	0.271977	0.954584	-0.891076	0.0244404	0.624921	-0.239307	0.890506	0.980842	0.108207	0.283015	0.662292	-0.739864	0.297588	0.997127	-0.340686	0.630323	0.999981	-0.695662	0.378236	0.894139	0.0804857	0.967013	0.992854	1.38359	0.331667	0.968777	0.508129	0.666112	1	0.438826	0.331246	0.572976
GNG4	-1.64518	0.00458676	0.137603	-0.0827236	0.703428	0.973273	-0.0356139	0.686726	0.876672	0.698238	0.629792	0.91541	1.20561	0.487386	1	-0.834966	0.570428	0.975321	-0.43744	0.689845	0.827814	-0.554086	0.287217	0.8058	-0.29346	0.0300137	0.25726	0.636309	0.596674	0.987396	0.364403	0.978132	1	-0.690666	0.191459	0.810125
CCL21	-1.50386	0.0051882	0.824235	0.107055	0.381101	0.954584	-1.11782	0.0611345	0.637142	-0.134098	0.649649	0.914269	-0.353971	0.871759	0.961907	-0.527446	0.515922	0.997127	-0.268926	0.757048	0.999981	-0.0438226	0.507991	0.911969	0.056244	0.740786	0.922498	0.735226	0.507426	0.9984	0.888688	0.0255707	1	0.930663	0.069115	0.226862
HAMP	1.09917	0.00528028	0.824235	-0.584963	0.189326	0.954584	-0.553211	0.140989	0.782058	0.728633	0.288365	0.845675	-0.185032	0.186205	0.548104	-1.15327	0.0103027	0.997127	-0.182111	0.709612	0.999981	-0.734086	0.0534868	0.83667	-0.66213	0.139479	0.588346	-0.375379	0.214341	0.955769	0.352817	0.398367	1	0.645723	0.0640341	0.215889
CEACAM1	0.518246	0.00615147	0.824235	-0.0199821	0.776728	0.971044	-0.0236961	0.846005	0.954833	-0.191058	0.952434	0.984411	-0.390411	0.392238	0.755558	-0.284384	1	1	-0.385264	0.923325	0.999981	0.0131941	0.473527	0.906282	0.900534	0.0124364	0.287572	-0.166911	0.862191	1	0.111925	0.853292	1	0.505005	0.031815	0.141615
CHGB	-2.74375	0.00722837	0.144567	2.09023	0.820567	0.973273	1.65175	0.461154	0.800822	-2.42601	0.233605	0.825829	0.319191	0.970035	1	0.892519	0.360276	0.975321	1.8483	0.167468	0.823496	0.0729885	0.608619	0.858914	-0.516271	0.830415	0.930663	-0.246388	0.47979	0.987396	-1.03307	0.0852484	0.996815	-2.60588	0.601717	1
VEGFC	-1.25839	0.00750545	0.824235	0.260666	0.302913	0.954584	0.153088	0.21551	0.798784	0.641823	0.941477	0.983233	0.826696	0.558442	0.859731	-0.511524	0.942453	0.997127	0.472174	0.804528	0.999981	-0.0255805	0.383239	0.894139	-0.485202	0.193515	0.645068	-0.165449	0.416379	0.9984	0.732504	0.493442	1	-0.539902	0.706875	0.851516
PTGS2	-1.14994	0.00790494	0.824235	-0.0359368	0.453137	0.954584	0.306321	0.973692	0.988589	0.940506	0.720435	0.935376	1.16188	0.0212092	0.243338	0.00117054	0.886849	0.997127	-1.02959	0.353401	0.999981	0.790133	0.644753	0.935947	-0.706744	0.597255	0.888303	0.552668	0.355953	0.977526	-0.834457	0.768399	1	-0.677287	0.750033	0.876464
THBS1	-0.735859	0.0085812	0.824235	-0.0217036	0.928497	0.996923	-0.585081	0.0525786	0.624921	0.209311	0.832845	0.97382	0.37191	0.480066	0.830446	-0.384277	0.527852	0.997127	-0.443699	0.385237	0.999981	-0.15889	0.549836	0.927536	-0.0930904	0.385216	0.763786	0.275258	0.594918	1	0.47762	0.451276	1	-0.131031	0.78323	0.887822
CTSS	0.525151	0.00969126	0.824235	0.242536	0.302932	0.954584	0.25671	0.420169	0.910158	-0.0586196	0.717005	0.935376	-0.325172	0.0916397	0.400581	0.194507	0.182708	0.997127	0.09476	0.853795	0.999981	-0.367666	0.120641	0.83667	0.000138353	0.696152	0.915186	0.413528	0.402971	0.9984	0.200097	0.880244	1	0.20729	0.140791	0.3498
IL7	-0.766218	0.0101618	0.824235	-0.0713704	0.572911	0.954584	-0.349156	0.14661	0.782058	-0.191412	0.905008	0.980842	-0.480164	0.138455	0.468411	0.35859	0.78061	0.997127	-0.399414	0.280294	0.995397	0.12603	0.91272	0.97944	0.222392	0.282141	0.718605	0.340697	0.800587	1	-0.530893	0.365805	1	0.219217	0.554913	0.755961
TGFBR2	-0.358208	0.0119453	0.179179	-0.0593607	0.937058	0.973273	-0.243788	0.17285	0.763085	-0.196629	0.560095	0.91541	-0.0156403	0.81181	1	0.00375556	0.820536	0.975321	-0.235218	0.441355	0.823496	-0.00256552	0.664525	0.858914	-0.0893992	0.43208	0.648121	-0.101942	0.974824	0.987396	-0.0770522	0.880245	1	-0.100267	0.691411	1
RRAD	-1.0701	0.0124144	0.847013	-0.567305	0.917085	0.996923	-1.05979	0.178646	0.798784	1.28807	0.368449	0.845675	1.63211	0.0448734	0.303485	-0.224414	0.657421	0.997127	-0.995199	0.253727	0.995397	0.269934	0.714925	0.948901	-0.214989	0.296918	0.720262	-0.216955	0.837429	1	0.288144	0.918169	1	-0.558039	0.308386	0.550534
NT5E	-0.890984	0.0131735	0.847013	0.0560928	0.558491	0.954584	0.268889	0.2484	0.847345	0.766189	0.72387	0.935376	0.528741	0.132265	0.466442	-0.449804	1	1	0.703313	0.650044	0.999981	1.16751	0.188603	0.83667	-1.1319	0.301258	0.725824	-1.22449	0.800673	1	-0.33451	1	1	-0.710996	0.366227	0.608999
IL1RL2	-0.57275	0.0146396	0.847013	0.133162	0.532202	0.954584	0.379424	0.379108	0.884344	0.0772464	0.446214	0.845675	0.298938	0.041937	0.303109	0.13348	0.852719	0.997127	-0.0762543	0.715533	0.999981	-0.372567	0.295773	0.885204	-0.565196	0.209677	0.662825	-0.236693	0.818974	1	-0.113598	0.805241	1	0.351815	0.191572	0.421229
PDGFA	-0.462924	0.0150786	0.180943	-0.0306564	0.74937	0.973273	-0.066489	1	1	0.166174	0.836421	0.91541	0.600342	0.00467049	0.0736726	0.205994	0.369309	0.975321	-0.176092	1	1	0.0135637	0.70815	0.858914	-0.214144	0.243207	0.486414	0.0481516	0.80677	0.987396	0.562272	0.096081	0.996815	-0.249517	0.331306	0.993712
TGFB2	-1.07393	0.0175454	0.847013	-0.335826	0.556047	0.954584	-0.774736	0.700402	0.947701	-0.0229656	0.989017	0.997214	0.70047	0.0870483	0.39482	-0.536307	0.804504	0.997127	0.240597	0.429169	0.999981	-0.341164	0.664499	0.936811	0.34609	0.836196	0.950822	1.08583	0.360024	0.977526	0.602731	0.443046	1	-0.229474	0.65329	0.819419
MME	1.04683	0.0178868	0.847013	-0.504255	0.230571	0.954584	-0.234728	0.365424	0.877507	0.275989	0.930531	0.983233	-0.272739	0.935673	0.981926	0.208362	0.97532	1	0.77417	0.433226	0.999981	-0.588853	0.235263	0.854439	0.822966	0.550323	0.867679	0.16106	1	1	0.267884	0.87484	1	1.04293	0.0237271	0.115237
DUSP4	-0.473205	0.0198196	0.847013	-0.35974	0.314871	0.954584	-0.257677	0.716782	0.947701	0.0290515	0.200507	0.840941	0.12153	0.523731	0.840272	0.429827	0.302455	0.997127	0.0886923	0.705368	0.999981	0.135288	0.773656	0.952398	-0.0143912	0.811176	0.9425	0.372745	0.118242	0.952751	-0.139489	0.258496	1	0.0836705	0.461469	0.68055
ITGB3	-0.82888	0.0237851	0.847013	-0.934036	0.752071	0.969986	-1.45824	0.0474131	0.624921	1.21843	0.31714	0.845675	0.26532	0.0687254	0.369514	-0.60282	0.302356	0.997127	0.0869709	0.793885	0.999981	-0.146532	0.85151	0.968248	0.0670459	0.47348	0.834968	0.620807	0.624667	1	0.702527	0.21762	1	0.953819	0.679835	0.836042
CD59	-0.560388	0.0238036	0.847013	0.291521	0.695613	0.962367	0.169364	0.840282	0.954833	0.528745	0.937829	0.983233	0.695492	0.0261805	0.267884	-0.0237692	0.243566	0.997127	-0.0181576	0.0109465	0.922048	0.172837	0.549833	0.927536	-0.734352	0.0571632	0.443904	-0.496479	0.794584	1	0.182141	0.506518	1	-0.380263	0.802048	0.897998
PDGFRB	-0.379331	0.0249021	0.847013	-0.0185561	0.809949	0.978912	-0.223356	0.284641	0.857802	-0.000678249	0.66626	0.922903	0.365504	0.126159	0.451098	0.0903848	0.54979	0.997127	-0.0165228	0.736242	0.999981	0.0893504	0.952678	0.986461	-0.358862	0.29065	0.719236	0.298456	0.491113	0.9984	0.306962	0.297914	1	-0.0160399	0.883732	0.945931
IL11	-1.62338	0.0250955	0.847013	-1.302	0.365601	0.954584	-1.63546	0.197014	0.798784	1.73354	0.575564	0.866413	1.13565	0.0264214	0.267884	-0.668548	0.725802	0.997127	-1.43894	0.109154	0.995397	0.247779	0.0671179	0.83667	0.414812	0.639266	0.900984	-0.25097	0.112693	0.952751	0.840291	0.403369	1	-0.163692	0.912637	0.958597
SELE	-0.639786	0.0260017	0.847013	-0.535638	0.905683	0.996923	-0.528836	0.190699	0.798784	-0.0124684	0.496987	0.850424	0.177538	0.814891	0.947303	0.329029	0.577495	0.997127	-0.0996926	0.203331	0.995397	0.142296	0.671077	0.936811	-0.814324	0.367696	0.763413	-0.471768	0.351644	0.977526	-1.2692	0.297698	1	0.466122	0.144908	0.354149
ACVR1	-0.220717	0.0269876	0.269876	-0.0434338	0.860385	0.973273	-0.1703	0.383158	0.800822	-0.289626	0.203752	0.825829	0.0188513	0.336833	0.96238	-0.0678275	0.975321	0.975321	-0.197022	0.0948358	0.823496	0.0595967	0.543759	0.858914	-0.228913	0.0536513	0.321908	-0.176364	0.776383	0.987396	-0.0549487	0.732042	1	-0.218507	0.397485	0.993712
CCL18	1.05517	0.0274701	0.847013	0.55357	0.568181	0.954584	0.6164	0.557681	0.937544	0.192832	0.779567	0.955135	-0.52257	0.385595	0.755558	-0.0873012	0.476757	0.997127	0.0491795	0.198628	0.995397	-0.0299858	0.901904	0.977857	-0.44214	0.272177	0.71503	-0.0317354	0.487477	0.9984	0.204745	0.317376	1	0.064595	0.124643	0.326126
APP	-0.239639	0.028464	0.847013	0.184089	0.255185	0.954584	0.0724136	0.979537	0.990391	-0.0718793	0.468498	0.850424	0.216436	0.10562	0.42598	0.116374	0.744899	0.997127	-0.00141793	0.308014	0.995397	-0.044014	0.562086	0.927536	-0.24285	0.155712	0.613014	0.0196122	0.950166	1	0.0171358	1	1	-0.0709495	0.962744	0.9802
IL12B	-1.05707	0.0295978	0.847013	0.239188	0.157695	0.954584	-0.366257	0.866584	0.9612	-0.566034	0.46302	0.850424	-0.184246	0.376735	0.753471	-0.58963	0.272689	0.997127	-0.293285	0.270137	0.995397	-1.15292	0.00593547	0.756152	-0.211628	0.589528	0.885734	0.544079	0.85255	1	-0.499102	0.24726	1	1.42269	0.00103404	0.0157761
IL17B	-0.936667	0.0315016	0.847013	-0.516576	0.451939	0.954584	-0.828702	0.0484099	0.624921	-0.551143	0.285987	0.845675	0.184918	0.508812	0.840272	-0.0915672	0.765971	0.997127	0.219833	0.539442	0.999981	-0.521237	0.355629	0.894139	0.507795	0.466074	0.831747	0.436132	0.80686	1	0.307075	0.413906	1	0.702401	0.179184	0.403198
PSMB10	0.264756	0.0330211	0.847013	0.151612	0.392944	0.954584	0.00138961	0.620831	0.94418	-0.151428	0.430015	0.845675	-0.246664	0.111843	0.437717	0.131964	0.364174	0.997127	-0.218173	0.126989	0.995397	-0.077114	0.978149	0.992666	0.00285491	0.825459	0.943013	-0.135769	0.182409	0.955769	0.082278	0.737201	1	0.400112	0.00630348	0.0469545
SPANXB1	-1.42085	0.0335404	0.847013	-2.00529	0.298085	0.954584	-1.20026	0.167611	0.798784	-0.946609	0.927804	0.983233	2.34691	0.193516	0.554438	0.737056	0.863504	0.997127	0.805853	0.700113	0.999981	0.110705	0.603262	0.927536	0.257185	0.754536	0.922498	0.157652	0.669917	1	1.37606	0.988647	1	-0.896599	0.538625	0.745893
ENG	-0.22287	0.0344744	0.847013	-0.0585062	0.919943	0.996923	-0.192238	0.465886	0.912995	-0.0372335	0.865196	0.980842	0.325661	0.122205	0.446052	0.23646	0.243915	0.997127	-0.12616	0.674979	0.999981	0.0806656	0.869464	0.97199	-0.132573	0.307751	0.731785	0.203866	0.363528	0.977526	0.00642901	0.789406	1	0.165223	0.385934	0.628866
NRP1	-0.277993	0.0359847	0.847013	0.0206946	0.544106	0.954584	0.0385476	0.863265	0.959184	-0.14439	0.449022	0.846992	0.613706	0.0143052	0.242041	0.241097	0.113169	0.997127	0.313733	0.415982	0.999981	0.296958	0.383258	0.894139	-0.720237	0.00536639	0.255457	-0.419363	0.272193	0.968777	-0.26742	0.711534	1	-0.0716162	0.830441	0.912985
TXK	-0.452081	0.0360934	0.847013	0.00385969	0.936989	0.996923	-0.461602	0.0555162	0.626239	-0.642635	0.0156936	0.840941	-0.0591377	0.665556	0.894763	-0.43438	0.671834	0.997127	0.0850837	0.91228	0.999981	-0.261444	0.677504	0.939008	0.118704	0.442416	0.80429	0.127623	0.80038	1	0.444805	0.333424	1	0.439986	0.405798	0.639214
AXL	-0.578946	0.0366027	0.847013	-0.0101189	0.595253	0.954584	-0.230539	0.299746	0.857802	0.190616	0.403689	0.845675	0.453525	0.145172	0.481706	-0.154054	0.684132	0.997127	0.0831085	0.890647	0.999981	-0.188897	0.513889	0.912747	-0.262086	0.459486	0.824146	-0.162827	0.249353	0.968777	0.254294	0.837224	1	-0.479131	0.822303	0.909519
TWIST1	-0.396384	0.0368759	0.314158	0.400756	0.240404	0.973273	0.120745	0.845987	0.939985	-0.0976861	0.666192	0.91541	-0.216305	0.731534	1	0.187797	0.200884	0.975321	-1.11278	0.188961	0.823496	0.325623	0.691181	0.858914	-1.21164	0.00395928	0.132451	-1.02262	0.98111	0.987396	0.159554	0.989068	1	0.016588	0.826344	1
PRM1	-0.88053	0.037141	0.847013	-0.386417	0.456183	0.954584	-0.760191	0.0197014	0.624921	-0.541089	0.224915	0.840941	-0.0277922	0.735573	0.926845	-0.888144	0.078892	0.997127	-0.656995	0.77597	0.999981	-0.401552	0.0944927	0.83667	0.278775	0.912678	0.974056	0.878544	0.831903	1	-0.55387	0.795041	1	0.511958	0.571337	0.770936
JAM3	-0.331219	0.0405082	0.847013	0.0583357	0.957061	0.996923	-0.325612	0.076143	0.661719	-0.466371	0.171532	0.840941	0.10546	0.799313	0.94328	0.0341435	0.679993	0.997127	-0.227188	0.815192	0.999981	-0.196333	0.59011	0.927536	-0.0308593	0.590887	0.885734	0.537943	0.339736	0.968777	0.281953	0.493446	1	-0.224563	0.777911	0.887723
LIF	-0.231187	0.0415411	0.847013	-0.8061	0.144039	0.954584	-1.1637	0.0491019	0.624921	1.23064	0.996339	1	0.804613	0.433698	0.787562	-1.01808	0.820536	0.997127	-0.506562	0.156748	0.995397	-0.153595	0.989073	0.994523	-0.41902	0.487838	0.841895	-0.136283	0.681605	1	0.555612	0.76317	1	0.568355	0.409247	0.642474
PRG2	-0.666745	0.0416807	0.847013	0.126762	0.931283	0.996923	-0.745045	0.016122	0.624921	-0.519778	0.348786	0.845675	0.350687	0.922766	0.977761	-0.603525	0.772534	0.997127	-0.562134	0.558269	0.999981	-0.250901	0.323532	0.885204	-0.416071	0.0735441	0.490459	0.712423	0.4066	0.9984	-0.370258	0.467383	1	-0.240234	0.544194	0.745893
ZEB1	-0.28732	0.0418877	0.314158	0.052206	0.597738	0.973273	-0.205059	0.346334	0.800822	-0.367618	0.260963	0.825829	-0.0257181	0.77448	1	0.0809188	0.509282	0.975321	-0.205595	0.400435	0.823496	-0.168832	0.40865	0.8173	-0.11122	0.31877	0.574436	0.151324	0.511083	0.987396	0.205442	0.434982	0.996815	-0.217155	0.834509	1
SEMG1	-0.595461	0.0420974	0.847013	-0.40043	0.374942	0.954584	-0.507498	0.138136	0.782058	0.227634	0.907832	0.980842	-0.311798	0.381187	0.755558	-0.731511	0.201062	0.997127	0.0617452	0.91168	0.999981	-0.932306	0.0695964	0.83667	0.605628	0.268872	0.71503	1.09528	0.316719	0.968777	0.086727	0.264401	1	-0.00712178	0.683111	0.836042
ALCAM	-0.789163	0.0429484	0.847013	0.484618	0.162621	0.954584	0.36106	0.183476	0.798784	-0.0478647	0.952437	0.984411	-0.0807498	0.566619	0.860525	-0.151069	0.62529	0.997127	0.330674	0.466209	0.999981	-0.29808	0.873058	0.974514	0.0968414	0.575128	0.885734	0.357695	0.7049	1	0.302014	0.560505	1	0.11702	0.699128	0.846374
JAK1	-0.180933	0.04742	0.847013	0.0203025	0.749377	0.969015	-0.0940448	0.160496	0.798784	0.0319274	0.992678	0.998148	0.128995	0.246794	0.625553	-0.0234708	0.950666	0.997127	-0.10626	0.256689	0.995397	-0.0506304	0.612355	0.927536	-0.144677	0.355764	0.763413	0.0147988	0.87583	1	0.0214032	0.794685	1	0.0381126	0.587009	0.787714
FCGR3A	0.437036	0.0474207	0.847013	0.151177	0.625433	0.954584	0.0716706	0.789093	0.947701	-0.193615	0.613771	0.890761	-0.16916	0.500364	0.840272	-0.115887	0.522613	0.997127	0.453258	0.237064	0.995397	-0.43	0.133131	0.83667	-0.0722411	0.45949	0.824146	-0.207927	0.458306	0.9984	-0.00299227	0.972685	1	-0.0878059	0.579836	0.779521
CYLD	-0.228725	0.0489943	0.847013	0.197697	0.267369	0.954584	-0.024088	0.791914	0.947701	-0.18729	0.356412	0.845675	-0.26391	0.243516	0.621562	0.315216	0.501464	0.997127	-0.308648	0.1682	0.995397	-0.0843481	0.830115	0.968248	-0.30674	0.0287485	0.366078	-0.00374444	0.905792	1	-0.0306571	0.671139	1	0.258401	0.0749125	0.235716
EGR1	-1.08202	0.0497964	0.847013	-0.195896	0.757554	0.971044	-0.587325	0.219625	0.798784	-0.178506	0.703336	0.934643	0.059188	0.398997	0.762482	0.359324	0.775899	0.997127	-0.347574	0.731063	0.999981	0.317598	0.667841	0.936811	-0.50527	0.181232	0.643495	-0.312237	0.639019	1	-0.997527	0.3996	1	0.155357	0.730311	0.866873
MSN	-0.354926	0.050205	0.3347	0.234869	0.429718	0.973273	0.147648	0.843148	0.939985	-0.130939	0.47983	0.91541	-0.103465	0.922845	1	-0.0195158	0.860845	0.975321	-0.150466	0.429219	0.823496	-0.0712758	0.328619	0.8173	-0.574641	0.00662257	0.132451	-0.276025	0.497441	0.987396	0.0652658	0.837226	1	-0.0789681	0.658976	1
CFP	-0.194995	0.0543551	0.847013	0.279468	0.328772	0.954584	-0.102436	0.871884	0.962282	-0.53703	0.342115	0.845675	-0.383667	0.594162	0.864781	-0.309614	0.94244	0.997127	-0.11674	0.500399	0.999981	-0.189504	0.887434	0.97772	-0.169694	0.365294	0.763413	0.141935	0.477554	0.9984	0.136247	0.869416	1	0.873241	0.0366362	0.155491
CD1C	-0.477274	0.0583933	0.847013	-0.402897	0.133413	0.954584	-0.896839	0.026843	0.624921	-0.173033	0.822075	0.96949	-0.368201	0.324675	0.695052	-0.708071	0.672342	0.997127	-0.331688	0.720657	0.999981	-0.607142	0.146491	0.83667	-0.0250358	0.872213	0.969346	0.547859	0.943375	1	0.638663	0.225336	1	0.817264	0.0471149	0.18517
MAP2K2	-0.171963	0.0617695	0.847013	0.0737834	0.433922	0.954584	0.0103089	0.863265	0.959184	0.00372184	0.148381	0.840941	0.00625086	0.597054	0.864781	0.122272	0.0466833	0.997127	-0.124171	0.0685075	0.995397	0.0624153	0.202796	0.83667	-0.052811	0.737333	0.922498	-0.0580208	0.641575	1	-0.110327	0.175124	1	-0.0413406	0.87961	0.944287
CDH5	-0.165641	0.0642139	0.847013	0.000871877	0.851925	0.98568	-0.090957	0.459166	0.912995	-0.254086	0.730747	0.935376	0.211063	0.283053	0.662292	0.552338	0.0118638	0.997127	-0.140715	0.950664	0.999981	0.202295	0.945404	0.986461	-0.120607	0.470687	0.83404	0.193632	0.512536	0.9984	0.165017	0.380687	1	0.291382	0.12592	0.327122
NLRP3	-0.183477	0.0647097	0.847013	-0.152729	0.749359	0.969015	-0.184882	0.249874	0.848409	-0.0389979	0.443508	0.845675	0.232561	0.881299	0.961907	0.43648	0.364108	0.997127	0.156448	0.852725	0.999981	0.124366	0.406031	0.894139	-0.410288	0.0395459	0.379849	-0.418727	0.987408	1	-0.00192865	0.945395	1	0.236995	0.261425	0.502614
BLK	-0.948161	0.0674733	0.847013	-0.22566	0.169928	0.954584	-1.48103	0.012587	0.624921	-0.70593	0.200529	0.840941	-1.06773	0.1442	0.480667	0.0728735	0.933826	0.997127	-1.15059	0.144122	0.995397	-0.103984	0.650302	0.935947	0.6326	1	1	0.193724	0.904593	1	0.512313	0.441242	1	0.581071	0.122848	0.323564
LRRN3	0.982113	0.069049	0.847013	2.35382	0.711245	0.962367	1.6906	0.307734	0.864022	-1.87166	0.610113	0.888987	-0.468659	0.25454	0.638537	1.82751	0.649583	0.997127	0.179482	0.428742	0.999981	-1.23363	0.851327	0.968248	0.625692	0.897503	0.969346	3.63847	0.00655164	0.849223	-3.48313	0.956261	1	1.33887	0.295495	0.539278
TNFRSF12A	-0.451414	0.0693758	0.847013	-0.0365565	0.605219	0.954584	-0.0908983	0.502479	0.926323	0.168602	0.793676	0.957199	0.550554	0.0362152	0.295357	0.129509	0.71046	0.997127	-0.443021	0.26537	0.995397	0.428274	0.63819	0.935947	-0.769264	0.0139658	0.294262	-0.887384	0.00880314	0.849223	0.352677	0.297884	1	0.135908	0.527392	0.734725
MCAM	-0.320569	0.0720951	0.847013	0.121996	0.716951	0.962367	-0.126121	0.338885	0.877507	0.0139824	0.686389	0.933084	0.371477	0.218392	0.581855	0.563308	0.0252454	0.997127	-0.374969	0.375198	0.999981	0.0632344	0.773658	0.952398	0.0380445	0.639336	0.900984	0.331045	0.425522	0.9984	0.411862	0.0807602	1	-0.325659	0.318485	0.56158
IL4R	-0.224013	0.074886	0.847013	-0.000987407	0.716951	0.962367	-0.064429	0.395265	0.892385	-0.0997483	0.683016	0.933084	-0.000871009	0.66296	0.894567	0.213955	0.227615	0.997127	-0.423163	0.00846749	0.922048	-0.0399796	0.847955	0.968248	-0.138092	0.590894	0.885734	0.267462	0.157865	0.955769	0.207141	0.285376	1	0.331163	0.0593665	0.207357
BAX	0.126783	0.0783501	0.847013	0.204177	0.0255707	0.954584	0.230592	0.00421226	0.61499	-0.000405317	0.829263	0.97382	-0.162744	0.137528	0.468411	0.181194	0.0948118	0.997127	0.00443784	0.885215	0.999981	0.0639722	0.510948	0.911969	-0.159002	0.0369908	0.36787	0.0282078	0.937112	1	-0.155398	0.212619	1	0.0531921	0.544604	0.745893
IKBKB	-0.326543	0.0789429	0.847013	0.150505	0.223671	0.954584	0.0472273	0.403466	0.892515	-0.135025	0.63651	0.907524	-0.204789	0.513277	0.840272	0.396907	0.0115239	0.997127	0.0407024	0.630376	0.999981	0.0208256	0.456822	0.898868	0.0178841	0.974344	0.994785	-0.0149603	0.704904	1	-0.269552	0.154327	1	0.0478128	0.933402	0.969251
TNFAIP3	-0.453941	0.0789456	0.847013	-0.0214872	0.925645	0.996923	-0.112105	0.486302	0.914532	0.258953	0.94148	0.983233	-0.0153194	0.392269	0.755558	0.0271288	0.791533	0.997127	-0.580128	0.0921487	0.995397	0.091606	0.618781	0.927536	-0.729549	0.00559905	0.255457	-0.332656	0.0785059	0.855363	-0.101971	0.901897	1	0.167688	0.140082	0.3498
IFNB1	-0.848352	0.0806752	0.847013	0.0991512	0.490132	0.954584	-0.619312	0.200532	0.798784	-0.375388	0.370452	0.845675	-0.458498	0.34826	0.720198	-0.217557	0.603755	0.997127	-1.06802	0.0356068	0.922048	0.0333519	0.934079	0.985829	-0.0820619	0.198304	0.649157	0.324308	0.980952	1	-0.446222	0.798656	1	0.890398	0.181242	0.404608
IL23A	-0.642595	0.0861834	0.847013	-0.328487	0.479304	0.954584	-0.235038	0.766517	0.947701	1.09224	0.0393094	0.840941	-0.287163	0.971016	0.99838	-0.18439	0.24348	0.997127	-0.397936	0.46585	0.999981	-0.194923	0.773534	0.952398	0.0162054	0.405427	0.77519	0.22173	0.943355	1	0.0470674	0.488735	1	0.589754	0.822247	0.909519
BAGE	-0.345397	0.0867066	0.847013	0.356662	0.197173	0.954584	0.173758	0.837285	0.95369	0.238667	0.184506	0.840941	0.0942348	0.438101	0.792001	0.754464	0.0371355	0.997127	-0.306371	0.20803	0.995397	-0.427656	0.493196	0.911969	-0.0271484	0.719877	0.922498	-0.19431	0.981098	1	-0.158561	0.519443	1	0.191512	0.520229	0.72892
F2RL1	-0.327718	0.0869443	0.847013	0.016027	0.394927	0.954584	-0.0124886	0.660141	0.947511	0.635346	0.0435044	0.840941	0.076119	0.563886	0.859731	-0.161669	0.702804	0.997127	-0.342253	0.231633	0.995397	0.203142	0.281315	0.885204	-0.412746	0.505284	0.846028	-0.741875	0.062598	0.849223	0.102902	0.837219	1	0.0899701	0.418195	0.646785
DUSP6	-0.425555	0.0908609	0.847013	-0.256215	0.133514	0.954584	-0.087585	0.14677	0.782058	0.623349	0.301914	0.845675	0.764851	0.0214371	0.243338	0.369981	0.307316	0.997127	0.387009	0.677064	0.999981	0.393586	0.185558	0.83667	0.331412	0.632784	0.896956	0.236015	0.69322	1	-0.105509	0.35167	1	0.329444	0.415208	0.644898
KIR3DL1	-0.668654	0.0913068	0.847013	-0.183472	0.852446	0.98568	-0.456719	0.636634	0.947511	-0.373335	0.572984	0.866	0.0422904	0.661098	0.893706	-0.713006	0.306903	0.997127	-0.182002	0.741828	0.999981	-0.517049	0.137384	0.83667	0.211849	0.495322	0.843939	0.490912	0.41379	0.9984	-0.21047	0.565244	1	0.812936	0.0404993	0.166093
ATM	-0.168302	0.0919628	0.847013	0.0443368	0.897113	0.996923	-0.119566	0.36315	0.877507	-0.268121	0.239831	0.845675	-0.266228	0.155175	0.494663	0.0194436	0.420678	0.997127	-0.212962	0.139014	0.995397	-0.377318	0.0198223	0.83667	0.238772	0.063885	0.463325	-0.0831928	0.937034	1	0.387557	0.1028	1	0.176253	0.39998	0.637522
FCER2	-0.84902	0.0931771	0.847013	-0.298098	0.988507	1	-1.48577	0.0160335	0.624921	-0.555367	0.417881	0.845675	-0.952463	0.388523	0.755558	-1.09269	0.702086	0.997127	-0.547058	0.989003	0.999989	-0.299239	0.436544	0.894139	0.244419	0.806871	0.942425	0.187601	0.704203	1	0.491169	0.746658	1	0.445775	0.682366	0.836042
PMCH	-0.884147	0.0945722	0.847013	-0.584963	0.31198	0.954584	-1.36914	0.000809844	0.501319	-0.57848	0.297504	0.845675	-0.245207	0.912055	0.970555	-1.20347	0.222923	0.997127	-0.521457	0.242886	0.995397	-1.03725	0.0375617	0.83667	0.892746	0.0790403	0.504806	1.47959	0.0609567	0.849223	0.135553	0.0293183	1	0.89223	0.0477322	0.185401
VIM	-0.0632565	0.0962949	0.447636	-0.186062	0.86603	0.973273	-0.086872	0.273255	0.799186	-0.0946509	0.600941	0.91541	-0.117595	0.719482	1	-0.18579	0.65445	0.975321	0.189107	0.677064	0.827814	0.0777463	0.196401	0.8058	-0.758196	0.0229548	0.229548	-0.488874	0.962614	0.987396	-0.265078	0.574428	0.996815	-0.165514	0.666515	1
IL13RA1	-0.248476	0.0969898	0.847013	-0.179169	0.0411125	0.954584	-0.202896	0.0925916	0.708924	-0.0255393	0.825691	0.972184	0.0229654	0.580363	0.860581	-0.370341	0.112288	0.997127	-0.0213415	0.978063	0.999981	-0.166091	0.36607	0.894139	-0.118695	0.405648	0.77519	0.0589168	0.868404	1	0.12285	0.244353	1	0.133291	0.507135	0.721658
EGR2	-0.493988	0.0990936	0.847013	-0.278318	0.417228	0.954584	-0.349051	0.203541	0.798784	0.427694	0.46848	0.850424	0.012525	0.558442	0.859731	-0.155782	0.353374	0.997127	0.136213	0.591813	0.999981	-0.555966	0.0450593	0.83667	-0.625443	0.175299	0.64309	0.696498	0.286809	0.968777	-0.232891	0.67112	1	0.350568	0.397475	0.634922
CD1B	0.189286	0.0997851	0.847013	-0.267536	0.937126	0.996923	-0.176543	0.323283	0.877507	0.478461	0.781117	0.955135	0.529441	0.777704	0.94328	-1.47192	0.16655	0.997127	0.574353	0.729642	0.999981	-1.4788	0.00402397	0.756152	-0.753441	0.949933	0.987544	0.10257	0.565797	1	1.45908	0.276809	1	1.25161	0.00761224	0.0524239
CXCL9	1.08316	0.102709	0.861813	0.968625	0.735808	0.967819	0.479582	0.605393	0.94418	-0.133021	0.388368	0.845675	-1.73575	0.00104994	0.127743	-0.0221694	0.741416	0.997127	0.745262	0.811188	0.999981	-1.58408	0.0308315	0.83667	0.629455	0.572001	0.885734	0.538996	0.335765	0.968777	0.253887	0.476337	1	1.72977	3.43163e-06	0.00116628
CEBPB	-0.320085	0.106423	0.882831	-0.214713	0.229187	0.954584	-0.00834099	0.484012	0.912995	0.390763	0.956093	0.984411	0.182796	0.608303	0.869005	-0.304283	0.48853	0.997127	-0.456122	0.0795668	0.995397	0.214285	0.502192	0.911969	-0.575279	0.0349626	0.36787	-0.373512	0.053641	0.849223	-0.194151	0.978147	1	-0.12285	0.847708	0.923622
TFE3	-0.104786	0.108647	0.89115	-0.179456	0.063964	0.954584	-0.100439	0.172791	0.798784	-0.0717859	0.956086	0.984411	-0.070051	0.563838	0.859731	-0.0576249	0.772749	0.997127	0.207261	0.332324	0.999981	0.0298343	0.763156	0.952398	-0.0847046	0.716596	0.922498	0.0754521	0.198335	0.955769	-0.287071	0.0392306	1	-0.0332436	0.92509	0.966116
STAT4	-0.273465	0.112556	0.912955	0.305565	0.515868	0.954584	-0.291801	0.278065	0.857802	-0.167906	0.378328	0.845675	-0.521155	0.13966	0.469825	-0.212185	0.942454	0.997127	0.101347	0.558997	0.999981	-0.088513	0.654591	0.936811	-0.448938	0.241342	0.693303	0.026628	0.776372	1	0.101285	0.70133	1	0.76127	0.00639993	0.0471914
VCAM1	0.0657527	0.116559	0.922512	0.256807	0.988544	1	-0.362156	0.0311923	0.624921	-0.173663	0.793684	0.957199	-0.0112783	0.467599	0.816625	-0.497086	0.885214	0.997127	-0.158099	0.429202	0.999981	-0.645026	0.267292	0.885204	0.364577	0.629509	0.895808	1.06671	0.172253	0.955769	0.127092	0.691221	1	0.310513	0.145056	0.354149
PPARG	0.667757	0.122336	0.922512	0.115716	0.143061	0.954584	0.0812775	0.254464	0.855422	1.11048	0.134722	0.840941	-0.172231	0.922845	0.977761	1.01604	0.502694	0.997127	-0.145285	0.700272	0.999981	-0.436065	0.644756	0.935947	-0.329297	0.0205832	0.331757	-0.672524	0.230432	0.955769	-0.778315	0.91275	1	-0.902646	0.205728	0.443013
CD1E	-0.21472	0.12258	0.922512	-0.310978	0.309004	0.954584	-0.633069	0.096952	0.717689	-0.108096	0.853175	0.980663	-0.542911	0.114357	0.43937	-1.70905	0.0485637	0.997127	0.00441977	0.744206	0.999981	-1.2445	0.0039041	0.756152	-0.0775573	0.590315	0.885734	1	0.487091	0.9984	0.367278	0.724758	1	1.1192	0.0131411	0.0743643
BLNK	0.348806	0.128301	0.925178	-0.103398	0.381101	0.954584	-0.345071	0.016061	0.624921	-0.573102	0.0368213	0.840941	-0.682798	0.00286032	0.155733	0.264286	0.392039	0.997127	-0.202944	0.413303	0.999981	-0.256135	0.149117	0.83667	0.168195	0.332308	0.753397	0.220607	0.47272	0.9984	-0.365874	0.26427	1	0.470093	0.0215513	0.107756
PLAUR	-0.511764	0.130956	0.925178	-0.162034	0.536979	0.954584	0.056726	0.820281	0.953123	0.736134	0.541708	0.850424	0.268268	0.99678	0.999519	-0.317993	1	1	-0.498705	0.23165	0.995397	0.519922	0.923628	0.98287	-1.20893	0.000389845	0.0828882	-0.925141	0.00696933	0.849223	-0.0251431	0.794683	1	0.0280361	0.555062	0.755961
IFIT2	-0.23788	0.133624	0.925178	0.616306	0.321823	0.954584	0.422721	0.600277	0.94418	-0.188089	0.652959	0.914269	0.207834	0.865408	0.961907	0.359377	0.283511	0.997127	-0.174286	0.825882	0.999981	-0.186245	0.833671	0.968248	-0.295556	0.0322709	0.36787	-0.0583974	0.323981	0.968777	0.157553	0.68617	1	0.40516	0.298628	0.542297
CCL14	-0.497744	0.148618	0.925178	-0.171352	0.897179	0.996923	-0.653227	0.172832	0.798784	-1.10198	0.0430239	0.840941	-0.14654	0.765218	0.938669	0.617585	0.421187	0.997127	-0.799575	0.466166	0.999981	-0.0294208	0.465127	0.900682	0.418679	0.754711	0.922498	1.01793	0.203942	0.955769	-0.225691	0.565099	1	0.552941	0.0766136	0.239008
MAPK11	-0.205779	0.149531	0.925178	0.395151	0.206318	0.954584	0.280289	0.465793	0.912995	-0.51271	0.168593	0.840941	-0.508125	0.258409	0.641717	0.789257	0.0488118	0.997127	-0.697914	0.0167014	0.922048	-0.0351288	0.651226	0.935947	-0.720797	0.00679519	0.26977	-0.744578	0.026034	0.849223	-0.0633774	0.826464	1	0.105132	0.46136	0.68055
IL34	-0.20029	0.14955	0.925178	0.108041	0.563265	0.954584	-0.193722	0.317073	0.873447	-0.477365	0.200438	0.840941	0.164692	0.657065	0.893216	0.425167	0.252256	0.997127	-0.483524	0.118595	0.995397	0.184932	0.714919	0.948901	0.127517	0.923128	0.97806	-0.354705	0.818979	1	0.0235331	0.447101	1	0.576739	0.0400797	0.1653
TMEFF2	-0.816987	0.149564	0.925178	0.185692	0.862866	0.989217	-0.0203734	0.478305	0.912995	-1.27567	0.0239131	0.840941	0.292381	0.861893	0.961907	0.599024	0.10006	0.997127	0.0458037	0.548781	0.999981	-0.0531763	0.865552	0.97199	-0.364581	0.417681	0.787873	0.407983	0.905559	1	-0.604937	0.394655	1	-0.780616	0.392924	0.63459
GATA3	0.471605	0.149594	0.925178	-0.0982579	0.553656	0.954584	-0.167334	0.298015	0.857802	0.512218	0.217097	0.840941	0.127894	0.874937	0.961907	-0.379055	0.358708	0.997127	0.0155736	0.956142	0.999981	-0.00758004	0.671148	0.936811	1.26048	0.00192619	0.127829	0.902671	0.0271611	0.849223	0.123835	0.86944	1	-0.159107	0.904378	0.956057
XCL2	0.191236	0.153521	0.925178	0.135997	0.431745	0.954584	0.121426	0.223712	0.798784	-0.0815166	0.689725	0.934136	-0.235509	0.547596	0.856068	0.049915	0.733572	0.997127	-0.484071	0.0869125	0.995397	-0.327853	0.209286	0.83667	0.0705164	0.861385	0.969346	0.278062	0.81286	1	-0.0931655	0.84255	1	0.584461	0.0371345	0.156695
SSX4	-0.975435	0.157602	0.925178	0.589348	0.166956	0.954584	-0.118261	0.0783851	0.67319	-2.51978	0.549473	0.851625	0.772676	0.84309	0.958828	-0.442663	0.389979	0.997127	-1.21226	0.0281654	0.922048	-1.23476	0.196022	0.83667	-0.631199	0.950136	0.987544	2.52249	0.576955	1	0.706782	0.9887	1	2.42021	0.0861966	0.261495
LAMP2	-0.233476	0.159677	0.925178	-0.140287	0.286397	0.954584	0.0296697	0.794741	0.947976	0.0215675	0.861591	0.980842	-0.0438786	0.558457	0.859731	-0.138626	0.886849	0.997127	0.0780718	0.918462	0.999981	-0.0115744	0.967229	0.988903	-0.414007	0.0126059	0.287572	-0.11018	0.58411	1	-0.369882	0.217704	1	0.0526855	0.286207	0.527117
C7	-0.866645	0.161711	0.925178	-0.0836189	0.162589	0.954584	-0.998313	0.00229664	0.501319	1.29923	0.656255	0.914269	0.161513	0.277646	0.662292	-0.575645	0.664923	0.997127	0.308529	0.879779	0.999981	-0.344976	0.370873	0.894139	0.364095	0.294813	0.719906	0.937425	0.51251	0.9984	-0.176344	0.747527	1	0.157416	0.474201	0.688322
APOBEC3G	0.0286011	0.161746	0.461266	-0.123079	0.677135	0.973273	-0.445824	0.46589	0.800822	-0.485751	0.268836	0.825829	-0.676303	0.0106362	0.106362	-0.480453	0.483183	0.975321	-0.44906	0.328993	0.823496	-0.343231	0.462364	0.857977	0.658636	0.325514	0.574436	0.429613	0.825159	0.987396	0.63822	0.602747	0.996815	0.78312	0.0145138	0.145138
IFNA7	-0.688284	0.163592	0.925178	0.259021	0.159168	0.954584	-0.200252	0.845926	0.954833	-0.925544	0.0616964	0.840941	0.0586259	0.507845	0.840272	1.19636	0.00202271	0.73829	-0.883744	0.67981	0.999981	0.0968582	0.22266	0.83667	0.324901	0.733714	0.922498	1.11506	0.182112	0.955769	-0.971052	0.333916	1	0.730041	0.290949	0.533651
IL5RA	-1.16103	0.16475	0.925178	0.943416	0.320439	0.954584	0.318324	0.271925	0.857802	-1.2913	0.0494474	0.840941	1.1675	0.789396	0.94328	2.15795	0.528021	0.997127	1.03609	0.407911	0.999981	0.849688	0.670223	0.936811	-1.59611	0.414725	0.784324	0.476028	0.12986	0.952751	-1.65279	0.522885	1	-0.859202	0.509149	0.72311
EGFR	-0.64865	0.173505	0.461266	0.810278	0.00217397	0.130438	0.478945	0.154047	0.763085	-0.543932	0.218838	0.825829	0.956197	0.00801894	0.0962272	0.722081	0.123081	0.975321	-0.34365	0.516346	0.823496	-0.118761	0.671172	0.858914	-0.546321	0.854191	0.930663	-0.0659322	0.463101	0.987396	0.203796	0.891061	1	0.343506	0.888553	1
CCR6	-0.125011	0.174479	0.925178	0.0480365	0.497386	0.954584	-0.441535	0.199539	0.798784	-0.632921	0.20691	0.840941	-0.520854	0.249967	0.629227	0.227333	0.40925	0.997127	-0.189802	0.568148	0.999981	-0.312396	0.609037	0.927536	-0.0288956	0.821823	0.943013	0.410504	0.192789	0.955769	0.400478	0.190723	1	0.5916	0.0289585	0.132954
THY1	-0.215065	0.174605	0.925178	0.181732	0.87168	0.989622	-0.0287566	0.448156	0.912995	0.0647339	0.699938	0.934643	0.293569	0.131236	0.465058	-0.0740419	0.669228	0.997127	-0.338575	0.697171	0.999981	-0.21697	0.287495	0.885204	-0.477276	0.496529	0.843939	0.397841	0.315738	0.968777	0.568491	0.0373575	1	0.0354335	0.250546	0.490344
CCR4	-0.562662	0.175548	0.925178	0.513541	0.316426	0.954584	0.105514	0.365248	0.877507	-0.586893	0.133384	0.840941	0.313283	0.244977	0.623111	0.655979	0.476523	0.997127	-0.470864	0.371215	0.999981	-0.77182	0.271076	0.885204	-0.960436	0.187121	0.643495	0.259545	0.782284	1	0.615112	0.337474	1	0.890332	0.0109379	0.0643924
CREB5	-0.0901915	0.176785	0.925178	-0.433089	0.565726	0.954584	-0.624474	0.0412384	0.624921	0.260215	0.0886913	0.840941	0.300778	0.5831	0.860581	-0.209336	0.725838	0.997127	-0.257817	0.265393	0.995397	0.195351	0.479182	0.906282	-0.455679	0.0981081	0.546709	-0.337065	0.293991	0.968777	-0.0751726	0.711503	1	0.196211	0.974999	0.985804
CCL2	0.101812	0.180179	0.925178	-0.283419	0.595253	0.954584	-0.714079	0.0239972	0.624921	0.43275	0.0828593	0.840941	0.298921	0.192422	0.554438	-0.182244	0.62529	0.997127	-0.199786	0.836613	0.999981	-0.0958436	0.602778	0.927536	-0.351942	0.5351	0.861719	-0.042837	0.930839	1	-0.305549	0.651285	1	0.358203	0.781923	0.887723
POU2F2	-0.206564	0.184693	0.925178	0.00587258	0.863193	0.989217	-0.382074	0.0976394	0.717689	-0.314288	0.158922	0.840941	-0.738573	0.0372978	0.295357	0.475344	0.197337	0.997127	-0.311735	0.378831	0.999981	-0.0967647	0.791165	0.958905	-0.186594	0.187257	0.643495	0.148798	0.855976	1	0.208441	0.778848	1	0.527229	0.104277	0.294162
IL1RL1	-0.243511	0.186993	0.925178	-0.617906	0.945621	0.996923	-1.16763	0.0215784	0.624921	0.0277492	0.114447	0.840941	0.914155	0.359587	0.733235	-0.352804	0.909687	0.997127	0.0262206	0.353291	0.999981	-0.150795	0.568198	0.927536	-0.0420174	0.294806	0.719906	0.84599	0.394053	0.994313	-0.0466688	0.994535	1	-0.207427	0.630822	0.813665
CXCL2	-0.0424886	0.187042	0.925178	-0.866585	0.24776	0.954584	-0.642147	0.168277	0.798784	1.18811	0.706744	0.934643	1.00371	0.555742	0.859731	-0.537808	0.975321	1	-0.570789	0.409417	0.999981	0.584618	0.609156	0.927536	-0.872309	0.0255569	0.343194	-0.215295	0.118242	0.952751	-0.885598	0.901894	1	0.0457892	1	1
MAP4K2	0.0160549	0.190541	0.925178	-0.230855	0.849117	0.98568	0.271045	0.92701	0.972296	0.599255	0.804315	0.959398	-0.129281	0.945305	0.983009	0.191228	0.0888529	0.997127	-0.295738	0.00622003	0.922048	-0.0587741	0.31743	0.885204	-0.109762	0.237694	0.688569	0.0203532	0.094391	0.949435	0.248935	0.602737	1	0.261461	0.541136	0.745893
IKBKG	-0.200763	0.190544	0.925178	-0.0166095	0.39294	0.954584	-0.0613889	0.268461	0.857802	0.0593405	0.952437	0.984411	0.0232736	0.588676	0.861189	0.25511	0.49613	0.997127	-0.357162	0.0391792	0.924113	0.116182	0.193248	0.83667	-0.183366	0.226923	0.681703	-0.19056	0.0485559	0.849223	-0.115663	1	1	0.0147246	0.765925	0.883294
IL11RA	-0.185134	0.194047	0.925178	-0.00718867	0.638156	0.954584	-0.326859	0.0278896	0.624921	-0.60495	0.0321177	0.840941	-0.384372	0.0116536	0.229923	-0.220214	0.556623	0.997127	-0.208778	0.64997	0.999981	0.0412591	0.502124	0.911969	0.043138	0.535041	0.861719	0.0521851	0.955949	1	-0.182122	0.179413	1	0.0439841	0.797977	0.89757
MAP2K4	0.137358	0.200098	0.925178	-0.071861	0.330646	0.954584	-0.00447032	0.979535	0.990391	0.126618	0.140775	0.840941	0.209099	0.047984	0.309985	-0.0259451	0.657459	0.997127	0.143039	0.250906	0.995397	0.106311	0.528677	0.925501	0.138703	0.188815	0.643495	0.0729494	0.339675	0.968777	0.15621	0.106032	1	-0.130522	0.237804	0.48094
KI67	0.266591	0.200123	0.500307	0.0899374	0.536973	0.973273	0.343999	0.0377406	0.566109	0.0281586	0.741132	0.91541	-0.0984978	0.958161	1	0.0319244	0.909688	0.975321	-0.0198757	0.470415	0.823496	-0.0631421	0.784159	0.858914	-0.430865	0.136594	0.439425	-0.419751	0.301323	0.987396	0.00299421	0.784132	1	-0.137935	0.579828	1
MERTK	0.00597229	0.208787	0.925178	0.34851	0.223657	0.954584	0.237055	0.47037	0.912995	-0.119797	0.989018	0.997214	-0.136358	0.677657	0.899451	0.485317	0.297638	0.997127	-0.257838	0.972581	0.999981	0.229574	0.941773	0.986461	-0.210861	0.312118	0.737367	0.580159	0.0425883	0.849223	-0.436452	0.874842	1	0.198471	1	1
CD44	-0.670402	0.2126	0.925178	0.409343	0.837887	0.985203	0.140816	0.346345	0.877507	0.547766	0.797228	0.957199	0.619238	0.368176	0.746578	0.188643	0.554909	0.997127	-0.0148273	0.119173	0.995397	0.124214	0.880258	0.976578	-0.882366	0.0374133	0.36787	-0.752358	0.300751	0.968777	0.0248757	0.81589	1	-0.303531	0.864004	0.934404
KLRC2	-0.224622	0.21633	0.925178	0.298634	0.520433	0.954584	-0.0574875	0.620739	0.94418	-0.405109	0.342119	0.845675	0.0829363	0.855865	0.961907	0.401289	0.642545	0.997127	-0.209142	0.367714	0.999981	-0.655359	0.201061	0.83667	0.200074	0.619673	0.895765	0.0919546	0.652804	1	0.817232	0.197761	1	0.470791	0.0274789	0.128587
HRAS	-0.164065	0.226921	0.925178	0.162552	0.52285	0.954584	0.182768	0.82883	0.953123	0.180476	0.553914	0.854878	0.255342	0.29966	0.675222	0.0712699	0.804511	0.997127	-0.331568	0.0366293	0.922048	0.402442	0.0322629	0.83667	-0.301294	0.568859	0.883578	-0.0829964	0.6758	1	-0.252659	0.310767	1	0.128549	0.179474	0.403198
CCL27	-0.572296	0.226921	0.925178	-0.401363	0.763586	0.971044	-0.45098	0.721881	0.947701	-0.652229	0.426007	0.845675	-0.242913	0.686498	0.902552	-0.997326	0.487772	0.997127	-0.775695	0.183068	0.995397	-0.511253	0.502533	0.911969	0.256744	0.706599	0.919461	0.249434	0.602568	1	0.262681	0.686019	1	0.499732	0.00976439	0.0604068
PYCARD	0.122741	0.229615	0.925178	0.265466	0.284763	0.954584	0.341118	0.144731	0.782058	0.367432	0.0234138	0.840941	-0.0456347	0.878122	0.961907	0.553844	0.223682	0.997127	-0.188432	0.500517	0.999981	-0.162777	0.638203	0.935947	-0.235104	0.327765	0.747714	0.0421706	0.770332	1	-0.322265	0.376994	1	0.155222	0.0936212	0.274472
CCL24	-0.468848	0.229618	0.925178	0.0956651	0.947297	0.996923	-0.0713388	0.824825	0.953123	-0.52843	0.408437	0.845675	0.239695	0.673488	0.899451	0.386259	0.468485	0.997127	-0.744677	0.771526	0.999981	1.01909	0.376785	0.894139	-0.946232	0.323073	0.744419	-1.38342	0.0272936	0.849223	0.327834	0.47171	1	0.549798	0.332797	0.572976
C1QA	0.300394	0.233695	0.925178	0.482385	0.0495982	0.954584	0.334568	0.216891	0.798784	-0.1762	0.502942	0.850424	0.032651	0.762152	0.938231	0.0694356	0.227197	0.997127	0.45716	0.230753	0.995397	-0.359129	0.317447	0.885204	-0.214801	0.0935571	0.539659	0.117408	0.912904	1	-0.0509279	0.612324	1	0.0332242	0.457467	0.680145
OSM	0.1861	0.237704	0.925178	-0.348566	0.661385	0.961827	0.0859488	0.797527	0.948524	0.127464	0.879627	0.980842	0.479456	0.716404	0.920791	0.824332	0.337468	0.997127	0.636352	0.852695	0.999981	0.374093	0.605861	0.927536	-0.797697	0.000454182	0.0828882	-0.790486	0.230244	0.955769	0.145434	0.617012	1	0.0445983	0.753941	0.876464
C4B	-0.498633	0.237808	0.925178	0.510155	0.316609	0.954584	-0.092822	0.135873	0.782058	-1.12744	0.0154123	0.840941	0.351357	0.195193	0.554438	1.30355	0.316959	0.997127	-0.203721	0.0748906	0.995397	0.462857	0.749312	0.952385	-0.482034	0.959694	0.990915	0.173688	0.900522	1	-0.648749	0.901897	1	-0.188575	0.2637	0.502614
IL6ST	-0.199066	0.239192	0.925178	-0.0604559	0.832282	0.985203	-0.38269	0.0215926	0.624921	-0.385291	0.0765572	0.840941	-0.0835141	0.648389	0.886375	0.246831	0.501464	0.997127	-0.105122	0.907635	0.999981	-0.0634462	0.349371	0.891752	0.156238	0.432085	0.799468	0.468298	0.122782	0.952751	0.0729145	0.351678	1	0.181762	0.263238	0.502614
PGM5	-0.973497	0.243333	0.521428	0.411964	0.365668	0.973273	-0.348916	0.373204	0.800822	-1.65475	0.042546	0.825829	0.138927	0.98712	1	0.0405478	0.893353	0.975321	-0.199667	0.449489	0.823496	-0.51964	0.756215	0.858914	0.681849	0.868619	0.930663	1.43736	0.425394	0.987396	0.485684	0.447077	0.996815	-0.973117	0.98333	1
RAG1	0.308139	0.246109	0.925178	0.508017	0.019619	0.954584	0.544445	0.046186	0.624921	0.119053	0.482611	0.850424	0.441197	0.135342	0.468411	0.263069	0.91785	0.997127	-0.134829	0.847333	0.999981	-0.0278889	0.711492	0.94788	-0.0394377	0.575057	0.885734	-0.227362	0.937104	1	0.339017	0.451165	1	0.34393	0.397392	0.634922
EP300	0.0505985	0.247608	0.925178	0.00484027	0.977092	1	-0.0359964	0.678832	0.947511	-0.179166	0.0976565	0.840941	0.0392785	0.783771	0.94328	0.204837	0.463194	0.997127	0.0696995	0.370392	0.999981	0.120661	0.50219	0.911969	-0.054287	0.772242	0.931679	0.0304475	0.728478	1	-0.331887	0.0206309	1	-0.066865	0.406295	0.639214
TNFRSF17	0.805105	0.248994	0.925178	0.148804	0.851923	0.98568	-0.0114956	0.733253	0.947701	-0.274525	0.328395	0.845675	-1.07261	0.0344534	0.295357	0.185103	0.950663	0.997127	0.423943	0.890633	0.999981	-0.354312	0.68786	0.939008	0.38849	0.897632	0.969346	0.0674372	0.849781	1	0.263882	0.691172	1	1.09067	0.00146714	0.0172756
IL1R2	0.726018	0.251809	0.925178	1.65706	0.162551	0.954584	1.55323	0.540512	0.928316	-1.03946	0.588165	0.870974	-0.512072	0.479987	0.830446	0.85621	0.606072	0.997127	1.0516	0.292794	0.995397	-0.0586137	0.413756	0.894139	-2.32394	0.0117953	0.287572	-0.841886	0.0614254	0.849223	-2.21434	0.63651	1	-0.587779	0.0507472	0.189
COLEC12	-0.194621	0.254746	0.925178	-0.0909303	0.877328	0.992945	-0.388087	0.0830411	0.696781	-0.816618	0.0355955	0.840941	0.189835	0.740699	0.927483	-0.0341553	0.332332	0.997127	-0.0244044	0.98903	0.999989	-0.144286	0.562065	0.927536	-0.394817	0.252589	0.693303	0.0808902	1	1	0.0258137	0.885642	1	-0.695737	0.133852	0.338156
ABCB1	0.297278	0.256187	0.925178	-0.756964	0.843486	0.985203	-1.05117	0.055761	0.626239	-0.0360586	0.368462	0.845675	0.0147376	0.983901	0.999519	0.125039	0.243867	0.997127	-0.96612	0.123574	0.995397	0.713081	0.934505	0.985829	0.296248	0.740777	0.922498	-1.14689	0.800656	1	0.0883407	0.864041	1	0.76422	0.0271353	0.127799
CCL26	-0.542781	0.257638	0.925178	-0.386125	0.316724	0.954584	-0.719747	0.0126691	0.624921	-0.0946587	0.192719	0.840941	0.058357	0.397505	0.761624	-1.43854	0.0461743	0.997127	-0.18002	0.194235	0.995397	-0.665627	0.441184	0.894139	-0.444684	0.121242	0.567665	0.115698	0.606507	1	0.271438	0.945252	1	0.450306	0.65186	0.819033
IL17F	0.12491	0.263922	0.925178	-0.58149	0.904328	0.996923	-0.431442	0.327918	0.877507	-0.530309	0.779917	0.955135	-0.720483	0.152852	0.49155	-1.06069	0.217334	0.997127	-0.206962	0.9276	0.999981	-0.269319	0.959322	0.986992	0.0968615	0.0826633	0.515104	0.171802	0.218447	0.955769	-0.00503005	0.197826	1	0.937264	0.0334684	0.146299
CXCL10	0.660077	0.265054	0.925178	1.09173	0.214253	0.954584	0.796623	0.662803	0.947511	-0.591647	0.14582	0.840941	-0.492551	0.0573413	0.345943	0.566749	0.549783	0.997127	0.049391	0.788623	0.999981	-0.408669	0.196392	0.83667	-0.295027	0.3827	0.763413	-0.270145	0.335765	0.968777	-0.195417	0.646354	1	0.6875	0.00232715	0.022957
HLA-DMB	0.309772	0.272574	0.925178	0.133407	0.928497	0.996923	-0.0803521	0.521368	0.928316	-0.212809	0.39344	0.845675	-0.738886	0.000949731	0.127743	-0.145109	0.991773	1	0.136079	1	1	-0.524755	0.0529243	0.83667	-0.0624828	0.336947	0.756834	0.225373	0.924571	1	0.143377	0.978147	1	0.413092	0.0168412	0.0890877
TNFSF8	0.0476802	0.273813	0.925178	-0.10332	0.527305	0.954584	-0.489212	0.0429851	0.624921	-0.0811918	0.747939	0.93993	-0.540094	0.0274801	0.274801	0.247715	0.219467	0.997127	-0.145599	0.820417	0.999981	-0.258542	0.30197	0.885204	-0.0666571	0.587495	0.885734	0.0902551	0.652677	1	0.0264605	0.742233	1	0.408546	0.252438	0.492726
CCL19	-0.239427	0.275613	0.925178	0.0434712	0.577957	0.954584	-0.618436	0.0499502	0.624921	-0.579635	0.390894	0.845675	-0.815019	0.189678	0.551654	0.1659	0.804537	0.997127	0.12942	0.950668	0.999981	-0.725504	0.0956643	0.83667	-0.441504	0.937744	0.985559	0.503172	0.492454	0.9984	0.216562	0.2643	1	0.550667	0.0257344	0.121988
NFKB2	-0.0867875	0.275617	0.925178	0.103143	0.568187	0.954584	-0.0317305	0.615666	0.94418	-0.0498285	0.378356	0.845675	-0.0143585	0.942094	0.98247	0.237299	0.126973	0.997127	-0.18501	0.205921	0.995397	-0.00982294	0.773658	0.952398	-0.434895	0.000697289	0.0848369	-0.200781	0.169802	0.955769	-0.0696221	0.574417	1	0.276989	0.0520272	0.190853
TNFRSF10C	-0.170452	0.280177	0.925178	-0.0495853	0.776717	0.971044	-0.165341	0.145707	0.782058	-0.958264	0.0444475	0.840941	0.430439	0.865397	0.961907	1.13548	0.0232666	0.997127	0.242624	0.296	0.995397	0.455574	0.0811506	0.83667	-0.157581	0.89763	0.969346	-0.213801	1	1	-0.160911	0.403377	1	0.215739	0.451932	0.676046
IRGM	0.600904	0.282729	0.925178	-0.887949	0.1308	0.954584	-1.10852	0.14089	0.782058	-0.412003	0.893674	0.980842	-0.660754	0.463126	0.814655	-1.56253	0.0204763	0.997127	-0.780478	0.678166	0.999981	-1.07667	0.0243195	0.83667	0.406276	0.959485	0.990915	-1.2366	0.691598	1	1.09267	0.020339	1	-0.248025	0.0140205	0.0779469
IL7R	-0.0735194	0.283335	0.925178	-0.0170235	0.722323	0.962367	-0.313416	0.0877221	0.70249	0.0612762	0.818551	0.968464	-0.0728209	0.70744	0.914038	-0.0589233	0.838904	0.997127	-0.0841704	0.173482	0.995397	-0.207278	0.590117	0.927536	-0.577612	0.296985	0.720262	-0.21274	0.862198	1	0.369744	0.20275	1	0.57635	0.0305985	0.137882
MAPK3	-0.0862963	0.283337	0.925178	0.135773	0.200042	0.954584	0.144038	0.652205	0.947511	-0.0457632	0.585072	0.870974	0.145904	0.322819	0.695052	0.170413	0.760352	0.997127	-0.0859119	0.200112	0.995397	-0.0848246	1	1	-0.0585387	0.613293	0.888303	0.418591	0.0306335	0.849223	0.0163455	0.794689	1	0.0612537	0.313451	0.556737
UBC	-0.0954911	0.283339	0.925178	0.144811	0.192589	0.954584	0.11062	0.409686	0.900815	-0.0589992	0.97072	0.995261	-0.00846632	0.762152	0.938231	0.211793	0.211605	0.997127	-0.0485783	0.507535	0.999981	0.0714475	0.77366	0.952398	-0.371926	0.0198422	0.331757	-0.314007	0.0284731	0.849223	-0.172963	0.373331	1	-0.0652557	0.52288	0.731231
MS4A1	-0.739777	0.286231	0.925178	-0.185302	0.36167	0.954584	-1.62463	0.0138936	0.624921	-0.000977913	0.563002	0.860069	-1.50052	0.0343798	0.295357	-0.486702	0.804468	0.997127	-0.0456219	0.879711	0.999981	-0.413447	0.200926	0.83667	0.0641083	0.531837	0.861719	0.477393	0.425254	0.9984	-0.0337854	0.450987	1	0.664203	0.0557071	0.199344
LAMP3	0.543689	0.286457	0.925178	0.760687	0.146018	0.954584	0.883938	0.0890894	0.70249	-0.0435706	0.398538	0.845675	-0.611985	0.0681456	0.369514	0.187218	0.926057	0.997127	-0.0921475	0.325587	0.999981	-0.293775	0.558998	0.927536	-0.201107	0.740797	0.922498	0.323815	0.276234	0.968777	-0.0833433	1	1	0.903478	0.0127261	0.0725786
CARD9	0.421661	0.289573	0.925178	-0.394464	0.03298	0.954584	-0.101167	0.291243	0.857802	0.267173	0.266813	0.845675	0.0968389	0.881298	0.961907	0.880286	0.167002	0.997127	0.336313	0.483137	0.999981	-0.231664	0.356412	0.894139	-0.334623	0.343881	0.763413	-0.28957	0.36	0.977526	-0.385002	0.327376	1	-0.60465	1	1
NFATC4	-0.21116	0.291186	0.925178	-0.123094	0.314862	0.954584	-0.378275	0.0133823	0.624921	-0.538143	0.0474635	0.840941	0.0117186	0.759071	0.938231	0.0944308	0.82856	0.997127	-0.0919207	0.77805	0.999981	0.25078	0.19956	0.83667	-0.0336739	0.68598	0.915186	0.140505	0.862189	1	-0.0315619	0.732035	1	-0.257106	0.244122	0.488243
IL18	-0.25755	0.291194	0.925178	0.157263	0.787767	0.976354	-0.123892	0.509531	0.928316	-0.202632	0.629974	0.903499	-0.27408	0.062835	0.362393	0.0857853	0.950665	0.997127	-0.27753	0.139418	0.995397	-0.0370769	0.214353	0.83667	-0.128694	0.754722	0.922498	0.0305168	0.92457	1	0.125543	0.476329	1	0.293085	0.00495532	0.0397514
KIR_Inhibiting_Subgroup_1	-0.231701	0.292151	0.925178	0.351327	0.298919	0.954584	0.207145	0.582078	0.942938	0.165418	0.992669	0.998148	-0.24025	0.314342	0.687036	0.165843	0.788182	0.997127	-0.327963	0.210158	0.995397	-0.333048	0.332412	0.88754	-0.450379	0.0209052	0.331757	-0.12818	0.794183	1	0.0826358	0.805042	1	0.590514	0.0118832	0.0683051
SLAMF7	0.726507	0.292762	0.925178	0.475654	0.348809	0.954584	0.38746	0.886358	0.962282	0.235819	0.563168	0.860069	-1.13101	0.00127985	0.133471	0.304554	0.804514	0.997127	0.68846	0.518148	0.999981	-0.568125	0.465127	0.900682	-0.255971	0.223389	0.676655	-0.282175	0.0732783	0.849223	-0.010071	0.593205	1	1.06508	0.00134092	0.0171731
ICAM3	0.134996	0.295981	0.927323	0.0896324	0.942769	0.996923	-0.138929	0.303168	0.857802	0.065956	0.607335	0.88671	-0.256929	0.122204	0.446052	0.320357	0.101093	0.997127	-0.0715885	0.186873	0.995397	-0.0116685	0.963589	0.987949	-0.00858996	0.74427	0.922498	0.000274761	0.770343	1	-0.032615	0.853305	1	0.576538	0.00144257	0.0172756
HLA-B	0.286256	0.299211	0.927926	0.416541	0.286397	0.954584	0.315392	0.610524	0.94418	-0.199489	0.398548	0.845675	-0.499986	0.0362264	0.295357	0.295978	0.760352	0.997127	-0.118974	0.618138	0.999981	-0.296125	0.275265	0.885204	-0.288321	0.351003	0.763413	-0.0389514	0.863527	1	0.132415	0.43499	1	0.389369	0.0366214	0.155491
ADA	0.0569651	0.305708	0.927926	0.353202	0.421365	0.954584	0.372951	0.456963	0.912995	-0.535806	0.116604	0.840941	-0.419669	0.0712498	0.369514	-0.21287	0.725887	0.997127	-0.521223	0.237047	0.995397	-0.0690301	0.49927	0.911969	-0.470472	0.18273	0.643495	-0.314084	0.746322	1	0.440799	0.207632	1	0.739363	0.010179	0.0614107
PIK3CD	-0.124192	0.310661	0.927926	0.190015	0.529903	0.954584	-0.10308	0.389184	0.886902	-0.336283	0.22755	0.843205	-0.303573	0.30536	0.677668	0.0123679	0.902929	0.997127	0.0493935	0.545218	0.999981	-0.347806	0.421721	0.894139	-0.279996	0.250724	0.693303	-0.0553291	0.81289	1	0.134527	0.671139	1	0.54254	0.0381276	0.15996
AICDA	-0.972056	0.312834	0.927926	-0.613055	0.596443	0.954584	-0.876246	0.791383	0.947701	1.05027	0.322832	0.845675	-1.24836	0.0326009	0.293811	-1.08028	0.49073	0.997127	0.0458037	0.938667	0.999981	-0.483612	0.164759	0.83667	-0.243094	0.434687	0.799468	-0.270535	0.759726	1	0.0583729	0.681378	1	0.826706	0.247193	0.490047
CTSG	-0.802434	0.313754	0.927926	-0.236224	0.595067	0.954584	-1.13334	0.00652261	0.624921	-1.35815	0.0894235	0.840941	-0.510129	0.31865	0.6928	-0.420563	0.297266	0.997127	-0.928404	0.302221	0.995397	-0.590887	0.725095	0.949711	0.389047	0.966998	0.992854	0.887233	0.652681	1	0.355928	0.430742	1	0.465694	0.822241	0.909519
NKG7	0.0950313	0.317324	0.577977	0.780427	0.139168	0.973273	0.398072	0.950329	0.966436	-0.542317	0.122042	0.825829	-1.15375	0.00491151	0.0736726	0.761636	0.570612	0.975321	-0.395131	0.302453	0.823496	-0.790523	0.222882	0.8058	0.0562719	0.211407	0.475009	0.0468149	0.635912	0.987396	0.422435	0.923617	1	1.29999	0.000173103	0.0103862
SYK	0.183736	0.317337	0.934098	0.293559	0.0810763	0.954584	0.110299	0.791914	0.947701	-0.345334	0.103355	0.840941	-0.505982	0.00811489	0.19182	0.138286	0.397801	0.997127	-0.0341794	0.917873	0.999981	-0.138263	0.342357	0.890668	-0.0717196	0.758217	0.922498	-0.068165	0.764318	1	-0.0553746	1	1	0.0450279	0.605111	0.80169
TAGAP	-0.22107	0.320646	0.577977	0.226734	0.363746	0.973273	-0.0922898	0.660106	0.876672	-0.416939	0.427277	0.91541	-0.905442	0.0165132	0.141542	1.05425	0.109847	0.975321	-0.677981	0.453605	0.823496	-0.452271	0.380695	0.8173	-0.399575	0.00451485	0.132451	-0.422884	0.0897354	0.987396	-0.026833	0.320592	0.996815	0.753171	0.0169839	0.145576
MARCO	0.785117	0.322358	0.94075	0.212002	0.610226	0.954584	0.0518203	0.909553	0.963687	0.20129	0.672913	0.928595	-0.0804178	0.177669	0.538166	-0.559315	0.909677	0.997127	-0.319481	0.934246	0.999981	-0.447521	0.0885883	0.83667	0.167127	0.0408823	0.382729	-0.0117067	0.968528	1	0.818187	0.60268	1	0.0605274	0.248324	0.490047
ITGA4	-0.145816	0.324092	0.94075	0.161089	0.617818	0.954584	-0.175065	0.333354	0.877507	-0.269743	0.2955	0.845675	-0.559697	0.0431957	0.303201	0.211751	0.650025	0.997127	-0.145029	0.483174	0.999981	-0.20952	0.443116	0.894139	-0.236161	0.123766	0.567665	-0.00131878	0.96853	1	-0.0668611	0.9454	1	0.467385	0.0234024	0.114683
TNFRSF1A	-0.103796	0.324107	0.94075	0.002843	0.900024	0.996923	-0.0903538	0.223785	0.798784	0.086113	0.797227	0.957199	0.291729	0.00991896	0.206881	-0.129048	0.297646	0.997127	0.0483778	0.972779	0.999981	0.0151454	0.770167	0.952398	-0.0871322	0.476388	0.837983	-0.192766	0.131819	0.952751	-0.00309882	0.676137	1	-0.0521762	0.753998	0.876464
IFNG	0.469088	0.325532	0.94075	0.723988	0.341217	0.954584	0.501011	0.791793	0.947701	-0.401626	0.0920199	0.840941	-1.39572	0.000758498	0.127743	0.402928	0.958838	0.997127	-0.197053	0.412961	0.999981	-0.453834	0.543527	0.927536	0.0122137	0.818189	0.943013	-0.0142812	0.152982	0.955769	-0.361044	0.320346	1	1.08555	0.00895843	0.0568666
CXCR5	-0.387669	0.32733	0.94075	-0.0829528	0.773069	0.971044	-0.969511	0.0282849	0.624921	0.0799351	0.952249	0.984411	-1.39979	0.00362666	0.155733	0.165405	0.934018	0.997127	-0.387528	0.906474	0.999981	-0.568915	0.174739	0.83667	0.397877	0.897145	0.969346	0.214361	0.842851	1	0.370973	0.8743	1	0.865609	0.0620981	0.213828
UPK2	0.472192	0.32752	0.577977	-0.681817	0.206409	0.973273	0.119082	0.36932	0.800822	0.635334	0.227547	0.825829	0.636743	0.698456	1	0.6546	0.886849	0.975321	-0.73387	0.339315	0.823496	-1.50927	0.0357361	0.8058	-1.03649	0.190396	0.475009	0.350516	0.684408	0.987396	1.23646	0.106053	0.996815	0.97892	0.235777	0.884165
HLA-DRA	0.30859	0.329247	0.94255	0.119418	0.821098	0.981268	-0.0717911	0.749889	0.947701	-0.156579	0.435401	0.845675	-0.808238	0.000798182	0.127743	-0.139325	0.983784	1	0.0240832	0.647329	0.999981	-0.623257	0.0287718	0.83667	-0.0898256	0.323261	0.744419	0.432077	0.573392	1	0.26449	0.583797	1	0.595625	0.00458094	0.0384378
CCRL2	-0.057669	0.332656	0.942576	0.208632	0.182924	0.954584	0.236726	0.199631	0.798784	-0.220252	0.446238	0.845675	-0.100256	0.611097	0.869605	0.624812	0.0362841	0.997127	-0.165912	0.256604	0.995397	0.215729	0.558977	0.927536	-0.31305	0.113965	0.567665	-0.236699	0.492372	0.9984	-0.231857	0.324009	1	0.536885	0.0108044	0.0641235
IL4	-0.191522	0.333588	0.942576	0.194269	0.614817	0.954584	-0.149734	0.0420619	0.624921	-0.343482	0.538076	0.850424	-0.0281258	0.192584	0.554438	0.0206443	0.908976	0.997127	-0.511808	0.322813	0.999981	-0.00545797	0.401288	0.894139	-0.0529203	0.430058	0.799468	0.400353	0.627007	1	-0.165972	0.825106	1	0.65811	0.0345263	0.14826
KIR3DL2	-0.0176008	0.334146	0.942576	0.237461	0.747441	0.969015	-0.0389883	0.284399	0.857802	-0.183911	0.505488	0.850424	0.212767	0.788369	0.94328	0.0721677	0.909098	0.997127	-0.746284	0.298564	0.995397	-0.653265	0.0533817	0.83667	0.0345324	0.87848	0.969346	1.47306	0.0303935	0.849223	0.485596	0.548441	1	0.777323	0.0481588	0.185571
IRF8	-0.161277	0.334421	0.942576	0.249401	0.339669	0.954584	-0.219749	0.483998	0.912995	-0.230701	0.297624	0.845675	-0.778922	0.0194611	0.243338	0.122325	0.542889	0.997127	-0.0953957	0.558992	0.999981	-0.449717	0.128466	0.83667	-0.254193	0.260314	0.706428	0.00811004	0.843628	1	0.222766	0.626791	1	0.638872	0.0158219	0.0843063
TICAM1	-0.119611	0.343191	0.943311	0.0551608	1	1	-0.00766472	0.490894	0.916504	0.218062	0.952437	0.984411	0.199422	0.900444	0.968077	-0.0626756	0.409394	0.997127	-0.119119	0.0354203	0.922048	0.0516493	0.992715	0.995443	-0.279625	0.274185	0.71503	-0.135434	0.710765	1	0.096288	0.391975	1	-0.0904753	0.945866	0.973883
CXCR6	0.287143	0.346675	0.943311	0.350672	0.313082	0.954584	0.0472039	0.631168	0.947511	-0.638496	0.0820039	0.840941	-1.10882	0.000394641	0.127743	0.745862	0.239711	0.997127	-0.519846	0.106146	0.995397	-0.624368	0.0911709	0.83667	-0.0612377	0.584508	0.885734	0.22217	1	1	-0.162808	0.56046	1	1.11994	1.1715e-05	0.00213798
KRT14	-0.606379	0.352096	0.603593	1.86007	0.046743	0.93486	1.81059	0.0115781	0.231563	-0.486162	0.500005	0.91541	0.030359	0.0296174	0.197492	1.93793	0.529314	0.975321	-1.02552	0.449516	0.823496	-0.457423	0.927252	0.942968	-1.9824	0.0497787	0.321908	-1.23387	0.554009	0.987396	-0.650625	0.901888	1	0.63855	0.660857	1
HAVCR2	0.216423	0.353888	0.943311	0.336096	0.25516	0.954584	0.150145	0.670785	0.947511	-0.0516554	0.656267	0.914269	-0.237226	0.200794	0.561656	-0.0187897	0.725882	0.997127	0.0179001	0.809853	0.999981	-0.397908	0.0587581	0.83667	-0.408511	0.0365681	0.36787	0.14572	0.981115	1	0.0574667	0.86406	1	0.264735	0.0915929	0.270712
IL2RG	0.483208	0.353907	0.943311	0.445046	0.5299	0.954584	0.235886	0.874801	0.962282	-0.386195	0.368499	0.845675	-0.59821	0.0457647	0.303711	0.0713242	0.369658	0.997127	0.240527	0.282631	0.995397	-0.442192	0.615561	0.927536	-0.0220443	0.642624	0.900984	-0.206015	0.230426	0.955769	0.425289	0.320719	1	0.981083	6.89648e-05	0.00347509
ANXA1	-0.552111	0.357531	0.943311	0.590098	0.617829	0.954584	0.575398	0.950331	0.98426	-0.199151	0.776054	0.955135	0.519869	0.109143	0.433013	0.996237	0.0466833	0.997127	0.0698394	0.918462	0.999981	-0.296908	0.193257	0.83667	-1.15465	0.0724345	0.489604	-0.320271	0.790487	1	-0.123864	0.681157	1	0.177752	0.815314	0.908671
CD3G	0.506596	0.361041	0.943311	0.482601	0.16251	0.954584	0.215668	0.892126	0.962282	-0.830316	0.0712901	0.840941	-0.858952	0.0146028	0.242041	0.0591506	0.496005	0.997127	-0.0501503	0.2594	0.995397	-0.57832	0.29149	0.885204	0.0377988	0.744199	0.922498	0.260797	0.613342	1	0.541079	0.156111	1	0.852936	0.000873625	0.0141721
CASP1	0.289241	0.361164	0.943311	0.423147	0.156238	0.954584	0.384716	0.403464	0.892515	-0.285407	0.557009	0.85784	-0.141654	0.431331	0.787179	0.527177	0.514573	0.997127	-0.0769542	0.474652	0.999981	0.116328	0.671167	0.936811	-0.281662	0.377709	0.763413	-0.293986	0.425522	0.9984	-0.169001	0.815885	1	0.390302	0.00915447	0.0576101
ITGA6	-0.355148	0.364832	0.943311	0.459604	0.129837	0.954584	0.432704	0.474902	0.912995	-0.0470552	0.643074	0.909776	0.786562	0.023831	0.248524	0.509634	0.189651	0.997127	-0.149162	0.618138	0.999981	0.382607	0.370929	0.894139	-0.5617	0.377715	0.763413	-0.338805	0.491113	0.9984	0.0376042	0.831879	1	-0.340251	0.231682	0.473747
ATG10	0.0605889	0.368459	0.943311	-0.0300679	0.508906	0.954584	-0.00629752	0.705828	0.947701	0.0496475	0.581875	0.870489	-0.172806	0.138557	0.468411	-0.28738	0.0411426	0.997127	0.0956722	0.934245	0.999981	0.0128976	0.883848	0.97772	-0.107919	0.665802	0.910209	0.00827355	0.86838	1	0.0952288	0.29156	1	0.038746	0.718534	0.857113
IL16	-0.103885	0.368502	0.943311	0.105693	0.914244	0.996923	-0.514997	0.0611405	0.637142	-0.316375	0.276846	0.845675	-0.897843	0.00339157	0.155733	0.0879601	0.926056	0.997127	-0.107969	0.659964	0.999981	-0.267849	0.297943	0.885204	-0.00717519	0.484948	0.840883	0.452035	0.693216	1	-0.0123108	0.923617	1	0.762809	0.0209683	0.105564
DEFB1	-0.561519	0.373607	0.943311	-0.860172	0.613471	0.954584	-0.482336	0.613963	0.94418	-0.938491	0.368594	0.845675	-0.0281969	0.896747	0.966067	-2.08634	0.0867682	0.997127	-0.933287	0.0160696	0.922048	0.8394	0.894193	0.97772	-0.298904	0.904489	0.971455	-0.842874	0.775562	1	-0.503281	0.183972	1	0.501659	0.337626	0.577206
KIR_Activating_Subgroup_2	-0.304296	0.381246	0.943311	0.0931094	0.510831	0.954584	0.00053842	0.945845	0.98426	-0.726499	0.43305	0.845675	0.305954	0.809615	0.945631	-0.85779	0.394547	0.997127	-0.862663	0.0156444	0.922048	-0.0430531	0.342846	0.890668	0.321928	0.218187	0.671784	0.628031	0.310536	0.968777	0.150534	0.893909	1	0.813633	0.173825	0.397995
BCL2L1	-0.306641	0.381599	0.943311	-0.0312963	0.891505	0.996923	-0.0640047	0.956167	0.984488	-0.085067	0.520648	0.850424	0.174458	0.26885	0.658592	-0.0649531	0.397801	0.997127	-0.277644	0.87437	0.999981	0.134331	0.909138	0.97944	0.206663	0.629514	0.895808	-0.401737	0.190285	0.955769	0.386502	0.116825	1	0.150045	0.0471802	0.18517
CLEC4C	-0.388854	0.384628	0.943311	0.326501	0.703412	0.962367	0.0301763	0.538798	0.928316	0.0634085	0.513629	0.850424	-0.00304688	0.370042	0.746985	-1.05807	0.364745	0.997127	1.13617	0.119292	0.995397	-1.33044	0.0206667	0.83667	-0.164367	0.99258	1	-0.0954679	0.482133	0.9984	0.761078	0.286089	1	1.05156	0.0495395	0.186469
TAP1	0.174871	0.387295	0.943311	0.34451	0.38308	0.954584	0.394217	0.777832	0.947701	0.0165942	0.566292	0.863034	-0.514041	0.0369498	0.295357	0.00480644	0.934255	0.997127	-0.186374	0.545228	0.999981	-0.240538	0.388261	0.894139	-0.268892	0.520089	0.860011	-0.446969	0.143385	0.955769	0.189607	0.602744	1	0.947184	0.000221124	0.00599701
CCR9	-0.188267	0.387662	0.943311	0.400316	0.14596	0.954584	0.0801528	0.686601	0.947701	-0.720597	0.0754275	0.840941	0.201061	0.257798	0.641717	1.48762	0.0421641	0.997127	-0.511678	0.726497	0.999981	-0.0148842	0.896167	0.977857	-0.0621135	0.962607	0.992518	0.733113	0.170588	0.955769	-0.0624815	0.794595	1	0.411735	0.169891	0.39247
CDH1	0.131636	0.389206	0.943921	0.106821	0.55368	0.954584	0.0635803	0.755453	0.947701	-0.0650644	0.847192	0.977015	0.444559	0.0216671	0.243338	0.11503	0.414727	0.997127	-0.105323	0.667095	0.999981	0.0786675	0.869465	0.97199	0.398337	0.0246638	0.343194	0.280125	0.381157	0.986684	0.17348	0.551317	1	0.0827466	0.474282	0.688322
CLEC4A	-0.099214	0.393022	0.946837	0.164876	0.450961	0.954584	-0.000729632	0.883467	0.962282	-0.182145	0.500002	0.850424	-0.182229	0.497785	0.840272	0.0938845	0.274321	0.997127	0.0146847	0.98903	0.999989	-0.0583756	0.53169	0.926368	-0.372422	0.0258571	0.343194	-0.19063	0.527874	0.9984	0.190672	0.956307	1	0.34469	0.106535	0.29803
CD276	-0.187681	0.393032	0.946837	-0.0544757	0.860383	0.989103	-0.128325	0.560147	0.937544	0.14186	0.989018	0.997214	0.302186	0.044894	0.303485	0.0277275	0.860845	0.997127	-0.114519	0.237059	0.995397	0.0223335	0.851528	0.968248	-0.250502	0.268182	0.71503	0.162802	0.624706	1	0.206773	0.0695489	1	-0.177391	0.442631	0.667605
LILRA4	-0.200582	0.396506	0.946837	0.0647057	0.436075	0.954584	-0.12949	0.74087	0.947701	0.278358	0.197811	0.840941	-0.501344	0.295191	0.675222	-0.309971	0.586859	0.997127	0.732766	0.0999758	0.995397	-1.19622	0.006157	0.756152	0.03786	0.729874	0.922498	0.176348	0.736485	1	0.35259	0.824152	1	1.20622	0.0654249	0.217092
KLRC1	-0.113263	0.400715	0.947974	0.306717	0.196231	0.954584	-0.0322063	0.786246	0.947701	-0.296864	0.255111	0.845675	-0.295424	0.505451	0.840272	0.32659	0.627862	0.997127	-0.3026	0.1412	0.995397	-0.429965	0.131886	0.83667	0.0235771	0.339184	0.759523	0.426129	0.290297	0.968777	0.50243	0.334119	1	0.507655	0.0317947	0.141615
TLR7	0.388302	0.402632	0.947974	0.706041	0.0158379	0.954584	0.233185	0.430705	0.912995	-0.530919	0.168594	0.840941	-0.0761074	0.922829	0.977761	0.834822	0.231518	0.997127	0.259978	0.360451	0.999981	-0.792189	0.0399072	0.83667	-0.604229	0.323148	0.744419	0.541775	0.146452	0.955769	-0.409662	0.794622	1	0.257818	0.421098	0.649897
AMICA1	-0.0579151	0.402725	0.947974	0.0698054	0.343323	0.954584	-0.190486	0.445961	0.912995	-0.345793	0.285046	0.845675	-0.436869	0.0573405	0.345943	0.174331	0.39163	0.997127	-0.0491686	0.625491	0.999981	-0.182337	0.358845	0.894139	-0.328399	0.178251	0.643495	-0.306237	0.608057	1	-0.0352756	0.54675	1	0.725718	0.00692925	0.0500827
MEFV	-0.522117	0.404306	0.947974	0.231339	0.378824	0.954584	0.405515	0.255635	0.855422	0.0192118	0.754853	0.942192	0.363894	0.722287	0.922071	0.441267	0.269139	0.997127	-0.0946976	0.48706	0.999981	0.237655	0.451003	0.897091	-0.939858	0.00924944	0.282967	-0.906706	0.0449479	0.849223	-0.253946	0.266772	1	0.602055	0.207512	0.44554
LYN	0.230185	0.406635	0.947974	0.18618	0.638192	0.954584	0.0373902	0.654842	0.947511	-0.355039	0.143288	0.840941	-0.137543	0.855898	0.961907	0.145444	0.269852	0.997127	0.0321913	0.522629	0.999981	-0.258618	0.388247	0.894139	-0.302281	0.068852	0.483288	-0.537821	0.0245351	0.849223	0.153238	0.50213	1	0.0221042	0.412209	0.644898
GTF3C1	-0.0497139	0.40664	0.947974	0.119402	0.311427	0.954584	0.172866	0.577549	0.942938	0.125178	0.978038	0.996715	-0.119097	0.23705	0.618031	0.312669	0.197413	0.997127	-0.168233	0.0605664	0.995397	-0.0246012	0.887463	0.97772	-0.240134	0.0205813	0.331757	0.122505	0.98741	1	-0.0923107	0.565123	1	0.0536709	0.896114	0.956057
CEACAM8	-0.755581	0.409057	0.947974	-0.532146	0.440751	0.954584	-1.15616	0.0403167	0.624921	-0.670195	0.28813	0.845675	-0.951745	0.561402	0.859731	-0.42701	0.915654	0.997127	-1.27612	0.174372	0.995397	-0.332575	0.980946	0.992666	0.609416	0.483284	0.840883	0.324962	0.718913	1	-1.26578	0.519472	1	1.42759	0.0579908	0.204509
LTB	-0.0132233	0.410583	0.948498	0.340237	0.779495	0.971044	-0.314709	0.12381	0.782058	-0.62789	0.326165	0.845675	-0.886816	0.0205398	0.243338	0.357867	0.741421	0.997127	-0.28615	0.205926	0.995397	-0.632395	0.122842	0.83667	0.0885555	0.897641	0.969346	0.274216	0.608066	1	0.00175888	0.459539	1	0.936113	0.00113852	0.0166224
ATG7	-0.0875864	0.414536	0.948648	-0.0188092	0.934203	0.996923	-0.103153	0.705861	0.947701	-0.375767	0.0321368	0.840941	0.0317648	0.553036	0.859731	0.114454	0.515922	0.997127	-0.142746	0.208374	0.995397	-0.00374178	0.780656	0.952974	0.0235529	0.894005	0.969346	-0.00638559	0.880837	1	0.228488	0.255621	1	0.00807911	0.979166	0.988646
APOE	0.437466	0.414542	0.948648	0.314772	0.979954	1	0.17296	0.407603	0.898943	0.0659092	0.639789	0.908649	-0.649498	0.0209839	0.243338	0.347192	0.606146	0.997127	0.122692	0.928791	0.999981	-0.631557	0.0105763	0.83667	-0.434988	0.116119	0.567665	-0.00106809	0.548752	1	-0.33493	0.484858	1	0.0028162	0.181207	0.404608
ERAP1	0.00739121	0.418524	0.660827	-0.00872709	0.706252	0.973273	-0.160322	0.138777	0.763085	-0.313684	0.112396	0.825829	-0.283705	0.0764667	0.382333	0.169072	0.529342	0.975321	-0.315758	0.189184	0.823496	-0.0678478	0.229907	0.8058	0.131678	0.234068	0.484278	0.00037913	0.968532	0.987396	0.144665	0.179512	0.996815	0.340835	0.0243828	0.182871
CD22	-0.597079	0.420465	0.956197	-0.337664	0.390895	0.954584	-1.31326	0.00256057	0.501319	-0.0446691	0.52657	0.850424	-0.810047	0.166256	0.512095	-0.311747	1	1	-0.463037	0.635233	0.999981	-0.147499	0.510899	0.911969	0.108903	0.626202	0.895808	0.234418	0.905775	1	0.320518	0.716596	1	0.517765	0.544551	0.745893
FCGR1A	0.213017	0.426375	0.963272	0.160192	0.555917	0.954584	-0.0136638	0.662669	0.947511	-0.72513	0.0380163	0.840941	-0.0283705	0.993558	0.999519	-0.167104	0.975306	1	0.128074	0.491529	0.999981	-0.275883	0.901866	0.977857	0.0977752	0.751131	0.922498	0.120044	0.880773	1	-0.0243636	0.912711	1	0.701106	0.0151117	0.0817153
IL13	-0.256072	0.427535	0.963272	-0.178172	0.98278	1	-0.301007	0.662097	0.947511	-0.333414	0.214378	0.840941	-0.0452177	0.871476	0.961907	0.25893	0.884795	0.997127	-0.386953	0.444074	0.999981	-0.441942	0.367412	0.894139	-0.0611242	0.695494	0.915186	1.09554	0.00947225	0.849223	0.383872	0.171962	1	0.498745	0.104367	0.294162
DSC2	-0.485904	0.432642	0.665603	0.959787	0.00717734	0.21532	1.23023	0.00833336	0.231563	0.00231404	0.840011	0.91541	0.570981	0.0440424	0.264254	0.289356	0.967099	0.975321	-0.194509	0.637536	0.823496	0.0947514	0.577578	0.858914	-1.47835	0.130651	0.439425	-0.0577047	0.937114	0.987396	-0.65225	0.681157	0.996815	-0.277363	0.970836	1
IRF7	-0.248603	0.43877	0.964822	0.40177	0.674506	0.962367	0.316502	1	1	0.194813	0.730758	0.935376	0.00874244	0.318878	0.6928	0.0314085	0.886849	0.997127	-0.306364	0.148844	0.995397	-0.00798847	0.952677	0.986461	-0.326558	0.360567	0.763413	-0.254934	0.209658	0.955769	0.0286383	0.569763	1	0.37588	0.0344075	0.14826
PSEN2	-0.0427071	0.440806	0.964822	-0.00134153	0.937054	0.996923	-0.0239985	0.800386	0.948524	-0.102368	0.526601	0.850424	-0.022724	0.836932	0.95463	0.198176	0.322156	0.997127	-0.143965	0.208374	0.995397	-0.0155762	0.819444	0.968248	-0.104564	0.610048	0.888303	0.263243	0.030623	0.849223	-0.115264	0.602715	1	0.109604	0.270422	0.510277
IFNAR1	0.0806931	0.442856	0.964822	-0.0158752	0.669248	0.962367	-0.0634578	0.516584	0.928316	-0.0570114	0.901402	0.980842	-0.0421738	0.805542	0.945411	-0.0567578	0.725869	0.997127	0.202535	0.0224665	0.922048	0.0584172	0.887456	0.97772	0.0839606	0.538097	0.861719	0.114142	0.0659949	0.849223	-0.0571192	0.706418	1	-0.0777736	0.153878	0.36951
STAT1	0.212208	0.442896	0.964822	0.495726	0.175988	0.954584	0.452207	0.296347	0.857802	0.140436	0.699938	0.934643	-0.247063	0.0764702	0.37975	0.143867	0.870814	0.997127	0.155861	0.961898	0.999981	-0.31913	0.321886	0.885204	-0.177118	0.505299	0.846028	-0.409955	0.130733	0.952751	0.0421614	0.869452	1	0.736217	0.000168543	0.0051463
FOXP3	-0.128703	0.447008	0.964822	0.16942	0.640748	0.954584	-0.188463	0.281326	0.857802	-0.251664	0.378331	0.845675	-0.506432	0.016522	0.242041	0.449277	0.529307	0.997127	-0.232728	0.265381	0.995397	-0.325172	0.113157	0.83667	-0.173558	0.606834	0.888303	0.173377	0.758289	1	0.0427179	0.463667	1	0.734285	6.30657e-05	0.00347509
APOBEC3A	-0.285311	0.447611	0.671416	-0.195517	0.624239	0.973273	0.533877	0.531917	0.818333	-0.6744	0.275276	0.825829	-0.374075	0.458738	1	0.740551	0.0347893	0.975321	-0.160439	0.018023	0.823496	0.170964	0.0421945	0.8058	-1.33491	0.0862413	0.398037	-1.30224	0.114747	0.987396	-0.493616	0.394264	0.996815	1.14899	0.00787148	0.0966579
SLAMF1	0.451601	0.448839	0.964822	0.235518	0.437861	0.954584	-0.00360412	0.582325	0.942938	-0.642057	0.251081	0.845675	-1.37101	0.0017045	0.155536	0.451684	0.33215	0.997127	0.127302	0.38977	0.999981	-0.597596	0.599416	0.927536	-0.348304	0.568613	0.883578	-0.0501903	0.782217	1	0.20115	0.799854	1	1.07864	8.4598e-05	0.00347509
CTSH	0.110197	0.451195	0.964822	-0.195845	0.436036	0.954584	-0.257356	0.211484	0.798784	-0.256798	0.50881	0.850424	0.0614282	0.799317	0.94328	-0.0759337	0.596688	0.997127	0.230146	0.608536	0.999981	-0.377827	0.161085	0.83667	0.491542	0.0235128	0.343194	0.337599	0.171414	0.955769	0.373192	0.310814	1	0.375851	0.129116	0.331882
CCR1	0.182554	0.453249	0.964822	0.457802	0.00954817	0.954584	0.41806	0.0503646	0.624921	-0.572407	0.090426	0.840941	0.198253	0.563866	0.859731	0.77683	0.00456972	0.997127	0.180113	0.715595	0.999981	0.090924	0.89467	0.97772	-0.424835	0.022668	0.337707	0.0365595	0.788481	1	-0.0577129	0.869441	1	0.240004	0.237804	0.48094
HLA-E	0.124242	0.453282	0.964822	0.168405	0.35069	0.954584	0.0608612	0.953249	0.98426	-0.108178	0.748081	0.93993	-0.298081	0.0663404	0.369514	-0.0346004	0.9352	0.997127	-0.0012785	0.767544	0.999981	-0.143582	0.395837	0.894139	-0.0990503	0.69276	0.915186	-0.179532	0.363528	0.977526	0.0323925	0.737203	1	0.390561	0.0103781	0.0620983
CLU	-0.0410845	0.455078	0.964822	0.505001	0.220653	0.954584	-0.228655	0.14419	0.782058	-1.53785	0.00275569	0.840941	0.180572	0.990244	0.999519	0.334984	0.670049	0.997127	-0.740892	0.770833	0.999981	0.942287	0.0543467	0.83667	1.10901	0.142398	0.593952	0.868628	0.559589	1	-0.387851	0.494059	1	0.16077	0.820117	0.909519
HLA-DQA1	0.441368	0.456503	0.964822	0.225552	0.815102	0.981268	0.0431142	0.646152	0.947511	0.168483	0.300871	0.845675	-0.130073	0.51759	0.840272	-0.0843644	0.470112	0.997127	1.19444	0.00811412	0.922048	-0.705664	0.222015	0.83667	0.205471	0.729726	0.922498	0.496418	0.522267	0.9984	0.197968	0.701071	1	0.466419	0.505486	0.721658
KIT	-0.243098	0.457449	0.964822	-0.178347	0.651056	0.956259	-0.583637	0.0165502	0.624921	-0.780618	0.0539623	0.840941	-0.256286	0.859061	0.961907	-0.215197	0.445395	0.997127	-0.0543605	0.934248	0.999981	-0.20985	0.801743	0.960068	0.255516	0.584543	0.885734	0.763145	0.062565	0.849223	0.202029	0.327393	1	-0.101929	0.638293	0.817529
TARP	-0.223796	0.461654	0.964822	0.674339	0.37333	0.954584	0.210327	0.716763	0.947701	-0.547731	0.35161	0.845675	-0.187952	0.0228363	0.248524	0.796585	0.451523	0.997127	0.388634	0.540636	0.999981	-0.0541207	0.41121	0.894139	-0.626992	0.39276	0.765532	0.296347	0.905788	1	-0.620017	0.607474	1	0.313506	0.00232452	0.022957
PSMB8	0.155297	0.461687	0.964822	0.123682	0.823888	0.981268	0.147866	0.831696	0.953123	0.0603827	0.894148	0.980842	-0.381627	0.0542402	0.341339	-0.191874	0.699156	0.997127	-0.132586	0.299265	0.995397	-0.119148	0.609154	0.927536	-0.123453	0.945057	0.985559	-0.299234	0.198431	0.955769	0.0849217	0.621966	1	0.68592	0.000346642	0.00702913
PSMD7	-0.0238868	0.461691	0.964822	0.0833432	0.223674	0.954584	-0.00423959	0.355807	0.877507	-0.199844	0.270829	0.845675	0.148448	0.0594918	0.355975	0.204699	0.189651	0.997127	-0.198685	0.423885	0.999981	-0.0867523	0.777156	0.952974	-0.209631	0.0177556	0.331757	-0.150783	0.0898284	0.936782	0.00242319	0.869452	1	0.0165828	0.614476	0.808229
LY96	0.319998	0.465914	0.968994	0.19276	0.311418	0.954584	0.190713	0.775017	0.947701	-0.383184	0.231095	0.843991	-0.42673	0.274116	0.662292	-0.166864	0.591797	0.997127	0.504391	0.312237	0.995397	-0.171688	0.317423	0.885204	-0.447902	0.0497804	0.42183	-0.370502	0.564622	1	0.00987366	0.68617	1	-0.131268	0.558566	0.759316
XCR1	0.239555	0.470062	0.971687	0.311847	0.323461	0.954584	-0.0597878	0.828792	0.953123	-0.403021	0.479709	0.850424	-0.263543	0.218269	0.581855	0.358873	0.134678	0.997127	0.151573	0.945176	0.999981	-0.245841	0.337606	0.890668	-0.0196511	0.883084	0.969346	0.638458	0.0694617	0.849223	0.174239	0.821129	1	0.945815	0.000621688	0.0108351
ATF1	0.0775252	0.470172	0.971687	-0.18146	0.0709899	0.954584	-0.205077	0.066926	0.638766	-0.0763247	0.88327	0.980842	0.191659	0.0235779	0.248524	0.0173821	0.489633	0.997127	0.00629307	0.746619	0.999981	-0.0403393	0.574451	0.927536	0.179842	0.206415	0.658005	0.10914	0.880836	1	0.0758998	0.602728	1	0.062309	0.769916	0.883712
MAGEB2	0.176467	0.471202	0.971687	-1.66877	0.0322727	0.954584	-0.574974	0.0376323	0.624921	-1.02863	0.427059	0.845675	-0.275908	0.124539	0.447848	1.23577	0.332948	0.997127	0.644212	0.651801	0.999981	-0.645565	0.0494073	0.83667	1.4794	0.0317423	0.36787	0.256808	0.420845	0.9984	0.832395	0.140904	1	2.21606	0.00383684	0.0325685
PECAM1	-0.0603618	0.47661	0.97624	0.0221034	0.809948	0.978912	-0.0926314	0.533336	0.928316	-0.243672	0.319428	0.845675	-0.161273	0.500363	0.840272	0.554438	0.0695422	0.997127	-0.169226	0.710482	0.999981	-0.125467	0.134314	0.83667	0.0676852	0.879491	0.969346	0.440945	0.172274	0.955769	0.0629166	0.537678	1	0.454402	0.0495548	0.186469
TNFRSF11B	-0.52119	0.478697	0.97624	-0.494826	0.513516	0.954584	-1.14999	0.00788505	0.624921	0.739249	0.353952	0.845675	0.321626	0.639655	0.881034	-0.594528	0.991771	1	-0.692409	0.397746	0.999981	0.0577386	0.416397	0.894139	0.318659	0.952365	0.987544	0.275529	0.527802	0.9984	0.104539	0.842553	1	0.349948	0.265832	0.505357
NFATC2	-0.00274579	0.478757	0.97624	0.0837246	0.429709	0.954584	-0.306891	0.461413	0.912995	-0.0954115	0.532628	0.850424	-0.196553	0.521105	0.840272	0.186883	0.283527	0.997127	-0.0739797	0.783334	0.999981	-0.436025	0.214351	0.83667	0.0593331	0.699547	0.915186	0.454632	0.1602	0.955769	0.270594	0.546736	1	0.558329	0.041654	0.169066
SELL	0.765818	0.478759	0.97624	0.717746	0.573061	0.954584	0.269543	0.523745	0.928316	-0.181314	0.790149	0.957199	-0.638032	0.00831008	0.19182	-0.173679	0.635261	0.997127	-0.248412	0.154745	0.995397	-1.64631	0.0161387	0.83667	0.226103	0.39026	0.763786	1.78972	0.0450695	0.849223	-0.411337	0.395791	1	2.39194	0.000240961	0.00628221
CD40LG	-0.0634306	0.485129	0.978531	0.0685103	0.854706	0.98568	-0.418584	0.0983135	0.717689	-0.469002	0.215286	0.840941	-0.712639	0.0152665	0.242041	-0.207292	0.780639	0.997127	0.00882704	0.644957	0.999981	-0.512467	0.0787177	0.83667	0.0254214	0.814681	0.9425	0.373217	0.434583	0.9984	0.186947	0.388041	1	0.725033	0.00527581	0.0414968
CD68	0.198351	0.485244	0.978531	0.242351	0.511255	0.954584	0.250441	0.430796	0.912995	0.166637	0.38836	0.845675	0.168773	0.821209	0.948549	0.0503291	0.409394	0.997127	0.109082	0.218486	0.995397	-0.0646927	0.161069	0.83667	-0.297822	0.0224033	0.337707	-0.00423416	0.458277	0.9984	-0.105558	0.310788	1	-0.0952686	0.945867	0.973883
FLT3	-0.207968	0.489128	0.980888	0.0335916	0.77649	0.971044	-0.545938	0.190302	0.798784	0.152699	0.465192	0.850424	-0.841215	0.00631483	0.19182	-1.14175	0.126238	0.997127	0.0560538	0.825647	0.999981	-0.967301	0.00196968	0.756152	0.280932	0.231648	0.686218	0.890411	0.0146259	0.849223	0.232123	0.532437	1	1.33343	0.00118135	0.0167551
CCR7	0.387361	0.489587	0.980888	0.636679	0.548861	0.954584	0.409032	0.828832	0.953123	0.395599	0.321641	0.845675	0.763234	0.591448	0.863515	-0.491594	0.917861	0.997127	-0.110584	0.762274	0.999981	0.0262409	0.217715	0.83667	-0.451877	0.465059	0.831747	-1.01704	0.71664	1	0.650901	0.0807417	1	0.784723	0.00545714	0.0423799
RIPK2	0.044549	0.498372	0.981276	-0.0323385	0.945626	0.996923	-0.0977305	0.962006	0.984944	0.165053	0.366058	0.845675	0.248981	0.0165262	0.242041	-0.0138336	0.252362	0.997127	-0.184083	0.868954	0.999981	-0.110893	0.912758	0.97944	0.117978	0.590888	0.885734	-0.111865	0.862194	1	0.357198	0.123351	1	-0.00830202	0.854954	0.928334
CXCL3	-0.0692595	0.500567	0.981276	-0.639501	0.302912	0.954584	0.0312745	0.470368	0.912995	-0.167372	0.529609	0.850424	-0.0507217	0.971027	0.99838	-0.129195	0.917868	0.997127	-0.590376	0.125277	0.995397	0.710918	0.190131	0.83667	-0.379577	0.0357549	0.36787	-1.30999	0.00696578	0.849223	0.559025	0.53314	1	0.00981077	0.983332	0.991481
CCL3L1	0.355626	0.500569	0.981276	0.440738	0.159396	0.954584	0.773243	0.0300601	0.624921	-0.467067	0.669588	0.925756	0.0554221	0.942092	0.98247	0.862218	0.0287996	0.997127	0.387992	0.531591	0.999981	0.396386	0.445831	0.894139	-0.90843	0.0011798	0.107657	-0.288682	0.472764	0.9984	-0.216108	0.156299	1	0.410322	0.328704	0.571318
CD3EAP	0.0400314	0.502777	0.981276	0.254552	0.0280325	0.954584	0.25396	0.0168859	0.624921	-0.0659618	0.908676	0.980842	0.0613868	0.651279	0.888661	0.19821	0.710441	0.997127	-0.0329479	0.591822	0.999981	0.153792	0.552867	0.927536	-0.132381	0.659159	0.906189	-0.09321	0.849809	1	-0.142257	0.373294	1	-0.0738287	0.970834	0.984318
ETS1	-0.0229474	0.502793	0.981276	0.109215	0.38898	0.954584	-0.18111	0.210143	0.798784	-0.0556431	0.547806	0.850849	-0.0112869	0.686548	0.902552	-0.110111	0.852751	0.997127	-0.146384	0.239796	0.995397	-0.254188	0.283375	0.885204	-0.0686678	0.377715	0.763413	0.192384	0.127822	0.952751	0.569446	0.00963674	1	0.0863256	0.513847	0.725548
ICAM1	0.18335	0.505009	0.981276	0.378742	0.253684	0.954584	0.0277613	0.610521	0.94418	-0.11999	0.160324	0.840941	-0.233983	0.526365	0.842645	0.166037	0.117028	0.997127	-0.358353	0.22543	0.995397	0.243234	0.905522	0.977857	-0.810434	0.0349613	0.36787	-0.612923	0.335772	0.968777	0.313894	0.815886	1	0.437503	0.179506	0.403198
PTGDR2	0.670121	0.505983	0.981276	-1.32095	0.0078043	0.954584	-0.922031	0.19578	0.798784	0.250459	0.645397	0.911296	-0.219851	0.78315	0.94328	-0.450361	0.590531	0.997127	0.450194	0.89045	0.999981	0.484166	0.104919	0.83667	0.534851	1	1	-0.735659	0.568845	1	-1.3409	0.578101	1	-0.45891	0.332286	0.572976
CSF2	-0.407173	0.506098	0.981276	-0.202019	0.50113	0.954584	-0.127633	0.894237	0.962282	0.454896	0.215198	0.840941	0.253911	0.284731	0.66233	0.363289	0.843401	0.997127	0.0210206	0.839437	0.999981	0.146662	0.148176	0.83667	-0.808476	0.0310616	0.36787	-0.724045	0.604323	1	0.305892	0.489134	1	0.738897	0.110552	0.305002
CREBBP	0.137624	0.507087	0.981276	0.139952	0.679658	0.962367	0.00973736	0.574916	0.942938	-0.0567981	0.432546	0.845675	0.299489	0.0907566	0.399541	0.242998	0.342581	0.997127	0.0142145	0.923295	0.999981	0.205665	0.166452	0.83667	-0.0183875	0.97067	0.993813	-0.0304154	0.880791	1	-0.439872	0.0144405	1	-0.142704	0.349586	0.592106
TAB1	-0.154436	0.509453	0.981276	0.0726081	0.407009	0.954584	-0.0487421	0.991229	0.996691	-0.462497	0.0176872	0.840941	-0.287706	0.0764658	0.37975	0.452954	0.0167431	0.997127	-0.251434	0.084474	0.995397	0.0148453	0.826558	0.968248	-0.104282	0.511184	0.850033	0.0044607	0.71921	1	-0.346288	0.058744	1	-0.0116891	0.954185	0.978308
PAX5	-0.63168	0.513294	0.986065	-0.197436	0.346233	0.954584	-1.15938	0.0491564	0.624921	-0.103784	0.864997	0.980842	-0.959304	0.135882	0.468411	-0.255304	0.788327	0.997127	-0.353999	0.495431	0.999981	-0.486806	0.618226	0.927536	0.177998	0.648633	0.900984	0.597965	0.242273	0.968777	0.291225	0.450614	1	0.669145	0.109197	0.303093
SOCS1	0.0319151	0.516154	0.986389	0.24021	0.234781	0.954584	0.095351	0.900851	0.963687	-0.0142666	0.282975	0.845675	-0.246157	0.0834076	0.385386	-0.0191139	0.75704	0.997127	-0.438657	0.0268572	0.922048	-0.00347175	0.945406	0.986461	-0.29423	0.225151	0.679175	0.0789422	0.874612	1	-0.222943	0.533148	1	0.55682	0.00749119	0.0524239
PSMB9	0.199473	0.516165	0.986389	0.476233	0.168096	0.954584	0.411671	0.441603	0.912995	-0.091029	0.52065	0.850424	-0.310266	0.0885769	0.396694	0.324283	0.679998	0.997127	0.0340109	0.554401	0.999981	-0.272255	0.549833	0.927536	-0.307944	0.216503	0.671784	-0.485815	0.100782	0.952751	0.10125	0.918183	1	0.789375	0.00124783	0.0167551
LCP1	0.107492	0.51841	0.988093	0.104123	0.180614	0.954584	-0.0636894	0.86903	0.9612	-0.112343	0.494203	0.850424	-0.131607	0.227587	0.59762	0.750365	0.00976549	0.997127	0.292915	0.79923	0.999981	-0.321441	0.0929734	0.83667	-0.249208	0.134195	0.576248	-0.219527	0.372637	0.986684	0.0207845	0.923621	1	0.320855	0.0234078	0.114683
CD19	-0.493212	0.522892	0.991458	0.0153737	0.77948	0.971044	-0.902138	0.0691267	0.638766	-0.250926	0.274809	0.845675	-1.03563	0.0833956	0.385386	0.255241	0.606115	0.997127	-0.332949	0.767528	0.999981	-0.327101	0.651293	0.935947	0.106266	0.751216	0.922498	0.410399	0.764295	1	0.342599	0.35518	1	0.968256	0.00987186	0.0605206
CD55	-0.0111982	0.527315	0.991529	-0.244583	0.223516	0.954584	-0.527923	0.00274695	0.501319	-0.368804	0.264729	0.845675	-0.128383	0.467464	0.816625	-0.1852	0.749159	0.997127	-0.385978	0.374929	0.999981	-0.150551	0.429551	0.894139	0.272459	0.286317	0.718605	0.442248	0.21814	0.955769	0.0519424	0.939934	1	0.0244795	0.517063	0.725877
MAPKAPK2	-0.0748356	0.529715	0.991529	0.0550101	0.716951	0.962367	0.0334011	0.956167	0.984488	0.116965	0.438099	0.845675	0.0517208	0.539618	0.850809	0.232758	0.17022	0.997127	-0.0828163	0.577654	0.999981	0.0488037	0.711559	0.94788	-0.392506	0.000410767	0.0828882	-0.380551	0.0191142	0.849223	-0.0601858	0.607524	1	0.225534	0.0715588	0.228131
HLA-DPA1	0.434899	0.536564	0.9941	0.177883	0.768503	0.971044	0.00218949	0.814589	0.952965	-0.084445	0.686391	0.933084	-0.435906	0.0693797	0.369514	-0.24922	0.902929	0.997127	0.297753	0.72075	0.999981	-0.784533	0.013016	0.83667	-0.171687	0.730414	0.922498	0.282804	0.54351	1	0.500266	0.373331	1	0.439223	0.0049045	0.0397514
DSG3	-0.411491	0.538473	0.788009	1.4639	0.173296	0.973273	3.19229	0.00276306	0.165784	-0.202632	0.85425	0.91541	0.753551	0.974222	1	0.959799	0.926004	0.975321	0.24718	0.513124	0.823496	0.0125811	0.259201	0.8058	-1.48088	0.066537	0.362929	-0.920848	0.987396	0.987396	-0.839572	0.537344	0.996815	-0.0342852	0.192666	0.810125
CD80	0.0387535	0.538801	0.9941	0.387499	0.275126	0.954584	0.220207	0.493154	0.918373	0.112188	0.836405	0.97382	-0.278227	0.0791499	0.380249	-0.0770172	0.877059	0.997127	0.265408	0.901503	0.999981	-0.454429	0.221113	0.83667	-0.40062	0.367797	0.763413	-0.049199	0.788466	1	0.118934	0.737175	1	0.526321	0.00808786	0.0547243
CFD	-0.846782	0.541144	0.9941	-0.103652	0.354399	0.954584	-0.601945	0.369318	0.879955	-0.917947	0.0464486	0.840941	-0.181869	0.671765	0.899451	0.363892	0.297638	0.997127	-0.739581	0.228973	0.995397	-0.296512	0.378292	0.894139	0.92197	0.385205	0.763786	1.48677	0.381145	0.986684	0.0828495	0.853301	1	0.280333	0.683722	0.836042
JAK3	0.0479678	0.543447	0.9941	0.222899	0.905709	0.996923	-0.089285	0.260618	0.855422	-0.169661	0.883272	0.980842	-0.398295	0.355423	0.728816	0.176793	0.577625	0.997127	0.110076	0.491805	0.999981	-0.396026	0.253767	0.885204	-0.117982	0.740798	0.922498	0.107468	0.65861	1	0.194275	0.258492	1	0.734867	0.00213279	0.0216241
IL8	0.375418	0.543451	0.9941	-0.331256	0.988545	1	0.18708	0.597743	0.94418	-0.52006	0.912317	0.980842	0.575733	0.830642	0.951915	1.89194	0.292889	0.997127	0.581596	0.342806	0.999981	0.825704	0.114226	0.83667	-0.516513	0.00472032	0.246131	-1.52761	0.0064713	0.849223	0.456619	0.874844	1	0.438811	0.954186	0.978308
CLEC6A	0.123581	0.547992	0.9941	-0.264175	0.0923199	0.954584	-0.500341	0.0342637	0.624921	0.152565	0.585992	0.870974	-0.373291	0.185686	0.548104	-0.744072	0.228889	0.997127	-0.0340496	0.286557	0.995397	-0.976183	0.00621495	0.756152	0.295546	0.575537	0.885734	0.70087	0.362019	0.977526	-0.22542	0.424362	1	1.02273	0.00191725	0.020284
GZMK	0.396187	0.548056	0.9941	0.538046	0.600227	0.954584	-0.117314	0.298027	0.857802	-0.668332	0.186359	0.840941	-1.1109	0.018236	0.242041	0.0621296	0.78861	0.997127	0.52276	0.978063	0.999981	-1.03764	0.0835991	0.83667	0.281044	0.894003	0.969346	0.534489	0.411869	0.9984	0.573101	0.399591	1	0.981988	0.0012937	0.0168643
HLA-DPB1	0.376205	0.552704	0.9941	0.196637	0.546492	0.954584	-0.072549	0.831698	0.953123	-0.175677	0.424674	0.845675	-0.579833	0.0214375	0.243338	-0.115675	0.62529	0.997127	0.234456	0.918462	0.999981	-0.726641	0.0178268	0.83667	-0.164811	0.733871	0.922498	0.457355	0.363528	0.977526	0.374402	0.426976	1	0.558184	0.00291067	0.0272409
LTBR	-0.0744273	0.552705	0.9941	0.0854568	0.440277	0.954584	0.0411577	0.652207	0.947511	-0.0521856	0.97072	0.995261	0.14777	0.163857	0.506846	0.363529	0.0910584	0.997127	-0.0412695	0.707305	0.999981	0.146997	0.368498	0.894139	-0.264841	0.0446735	0.397703	-0.210327	0.279156	0.968777	-0.2094	0.121703	1	0.0131736	0.807262	0.902452
PLA2G6	-0.215659	0.555006	0.9941	0.207955	0.843492	0.985203	0.149331	0.909557	0.963687	-0.355114	0.299745	0.845675	0.00305273	0.843243	0.958828	0.615256	0.112251	0.997127	-0.456541	0.401633	0.999981	0.641835	0.0765102	0.83667	-0.365661	0.228672	0.684141	-0.139426	0.121994	0.952751	-0.620179	0.0209977	1	-0.14155	0.250502	0.490344
LY9	-0.246026	0.557329	0.9941	0.218384	0.54646	0.954584	-0.489846	0.175141	0.798784	-0.223718	0.128815	0.840941	-1.12363	0.0129186	0.235764	0.283991	0.522564	0.997127	-0.376796	0.615743	0.999981	-0.127234	0.537688	0.927536	-0.221483	0.901269	0.970393	0.379501	0.635886	1	-0.260235	0.79995	1	0.902284	0.00316686	0.0292634
C8A	-0.234465	0.568232	0.9941	-0.0856561	0.938318	0.996923	-0.613597	0.11732	0.782058	-0.5857	0.220416	0.840941	0.0526914	0.696784	0.905076	-1.06519	0.177709	0.997127	-0.6967	0.59456	0.999981	-0.393481	0.44584	0.894139	1.20663	0.0141085	0.294262	0.538124	0.373135	0.986684	0.181339	0.142251	1	0.522227	0.704379	0.849912
HLA-DQB1	0.169097	0.568619	0.9941	0.160389	0.991397	1	-0.146126	0.43451	0.912995	0.380835	0.198369	0.840941	0.105889	0.387254	0.755558	-0.41441	0.991766	1	0.858975	0.00962962	0.922048	-0.458359	0.262828	0.885204	0.116145	0.625762	0.895808	0.471636	0.434484	0.9984	0.0250486	0.62639	1	0.522608	0.702535	0.849091
C9	-0.305798	0.572844	0.9941	-0.432959	0.591949	0.954584	-0.340388	0.664748	0.947511	-0.460522	0.445146	0.845675	-0.636961	0.070555	0.369514	-0.279287	0.764305	0.997127	-0.0703379	0.709488	0.999981	-0.327579	0.2641	0.885204	-0.0132358	0.507028	0.84698	1.16347	0.036816	0.849223	-0.589832	0.630654	1	0.508644	0.141058	0.3498
CD27	0.337444	0.576155	0.9941	0.338023	0.982817	1	-0.222359	0.292954	0.857802	-0.0724687	0.538667	0.850424	-1.21445	0.00840855	0.19182	0.0702539	0.934252	0.997127	0.327368	0.674968	0.999981	-0.448881	0.459571	0.899428	0.144932	0.796954	0.941386	0.393969	0.880837	1	-0.123927	0.950852	1	0.966795	0.00163552	0.0175578
SIGIRR	-0.144293	0.578532	0.9941	-0.164034	0.483958	0.954584	-0.378907	0.0174012	0.624921	-0.307531	0.194127	0.840941	-0.275209	0.0318031	0.293811	0.279638	0.148829	0.997127	-0.279384	0.0644297	0.995397	0.093593	0.534702	0.927155	0.224973	0.117186	0.567665	-0.176242	0.477649	0.9984	0.0181484	0.885646	1	0.118249	0.406283	0.639214
C4BPA	1.43373	0.583267	0.9941	0.596223	0.867597	0.989622	0.594989	0.570232	0.937544	-2.83795	0.191904	0.840941	0.646498	0.512695	0.840272	2.21743	0.338429	0.997127	-3.55699	0.134407	0.995397	1.1547	0.366602	0.894139	0.188662	0.796791	0.941386	-0.707459	0.606664	1	-0.470533	0.683249	1	2.51457	0.00844012	0.0556344
CXCL14	0.334382	0.58329	0.9941	0.206732	0.229179	0.954584	0.121998	0.727761	0.947701	0.268595	0.276856	0.845675	-0.029011	0.547649	0.856068	-0.197259	0.470385	0.997127	-0.842818	0.0360227	0.922048	0.00824942	0.559002	0.927536	0.175811	0.367851	0.763413	1.1076	0.182393	0.955769	0.131423	0.891057	1	0.0715258	0.471054	0.686365
TREM2	0.30586	0.585651	0.9941	0.267837	0.218218	0.954584	0.280471	0.252898	0.854702	-0.124951	0.720415	0.935376	0.182314	0.852724	0.961907	-0.213821	0.549769	0.997127	0.0439794	0.461949	0.999981	-0.344222	0.0749922	0.83667	-0.556892	0.022668	0.337707	0.250884	0.918297	1	0.256524	0.972682	1	-0.370821	1	1
TAP2	0.0325603	0.588069	0.9941	0.315121	0.270478	0.954584	0.419063	0.291287	0.857802	0.0837033	0.919598	0.981443	-0.225326	0.180321	0.543943	-0.0314843	0.909691	0.997127	-0.120015	0.715608	0.999981	0.0509494	0.91638	0.97944	-0.496812	0.120448	0.567665	-0.628787	0.052269	0.849223	0.138114	0.91275	1	0.522199	0.00972928	0.0604068
IL21	0.475199	0.591045	0.9941	0.352853	0.539649	0.954584	0.279884	0.598358	0.94418	-0.127008	0.301695	0.845675	-0.675514	0.0309734	0.293644	0.414793	0.892759	0.997127	0.306298	0.890019	0.999981	-0.890541	0.0415238	0.83667	0.134005	0.54182	0.861719	0.38868	0.192701	0.955769	0.189043	0.552528	1	1.38061	0.00727056	0.0520344
KIR_Activating_Subgroup_1	0.158537	0.593421	0.9941	-0.0234046	0.529569	0.954584	-0.0117293	0.773458	0.947701	-0.0410462	0.60088	0.884425	-0.228101	0.633363	0.877334	-0.209653	0.897711	0.997127	0.205282	0.607954	0.999981	-0.688347	0.0462474	0.83667	0.237343	0.888922	0.969346	0.0859354	0.385514	0.991408	0.874116	0.0645538	1	0.908695	0.00677274	0.049441
IFNL1	-0.534896	0.594727	0.9941	0.186897	0.743556	0.969015	0.138463	0.860171	0.959184	0.513296	0.675848	0.929749	0.104035	0.0773838	0.380249	-0.24978	0.569886	0.997127	-0.761551	0.0276218	0.922048	-0.240888	0.346372	0.891752	-1.13066	0.102414	0.552292	-0.848329	0.0335372	0.849223	-0.346242	0.488578	1	0.366432	0.200059	0.433425
MAVS	0.11801	0.595267	0.9941	-0.0185871	0.727708	0.962367	-0.00981019	0.725014	0.947701	0.0567102	0.941479	0.983233	0.139307	0.340913	0.711051	-0.236114	0.269869	0.997127	0.0671616	0.516346	0.999981	0.205809	0.0844284	0.83667	0.4566	0.00273981	0.166672	0.241043	0.0478794	0.849223	0.11637	0.467898	1	-0.0690769	0.391696	0.634009
IL18R1	-0.0623447	0.597638	0.9941	0.0987552	0.427577	0.954584	-0.169369	0.488554	0.914532	-0.295743	0.541671	0.850424	-0.30345	0.205064	0.564747	0.215044	0.489567	0.997127	0.0152055	0.715575	0.999981	-0.530218	0.0827524	0.83667	-0.263307	0.426663	0.798626	0.134975	0.806748	1	0.263117	0.230678	1	0.517361	0.00736912	0.0522277
TNFRSF13C	-0.397616	0.607317	0.9941	-0.190494	0.687643	0.962367	-0.794232	0.0329417	0.624921	-0.342199	0.497067	0.850424	-0.97083	0.0411397	0.30032	0.150905	0.788588	0.997127	-0.609722	0.967096	0.999981	-0.298844	0.916371	0.97944	0.206855	0.538085	0.861719	0.562043	0.522687	0.9984	0.379884	0.757921	1	0.212623	0.403291	0.639214
NFATC3	0.023546	0.60734	0.9941	-0.0356454	0.871676	0.989622	-0.115119	0.401396	0.892515	-0.203126	0.0904395	0.840941	-0.0953905	0.263632	0.652377	-0.16906	0.190323	0.997127	-0.123298	0.401633	0.999981	-0.0718639	0.574448	0.927536	0.0856015	0.437471	0.800385	0.241089	0.0476546	0.849223	0.0291385	0.869446	1	0.181242	0.068329	0.225702
MAGEA4	0.0134179	0.61196	0.9941	-0.330504	0.368218	0.954584	-0.066869	0.0345742	0.624921	-2.13471	0.312408	0.845675	0.212241	0.494123	0.840272	0.915469	0.117779	0.997127	0.808876	0.785765	0.999981	-0.352037	0.0888365	0.83667	-0.837038	0.966463	0.992854	-1.36004	0.320794	0.968777	2.59756	0.0657157	1	1.6836	0.0202822	0.102819
IL21R	0.635452	0.612179	0.9941	0.555002	0.417198	0.954584	0.288479	0.811727	0.95267	-0.460996	0.225744	0.840941	-0.895053	0.0180302	0.242041	0.242037	0.509216	0.997127	0.0603559	0.901513	0.999981	-0.848767	0.0827599	0.83667	0.158503	0.702927	0.917955	0.271237	0.962239	1	0.535009	0.334178	1	1.1937	0.000169193	0.0051463
CD5	-0.0514935	0.612194	0.9941	0.127167	0.95134	0.996923	-0.447922	0.0737355	0.661719	-0.508519	0.170082	0.840941	-0.975243	0.00257284	0.155733	0.395121	0.509253	0.997127	-0.304064	0.173446	0.995397	-0.451182	0.273231	0.885204	-0.00440652	0.747736	0.922498	0.0993333	0.943381	1	0.157829	0.463651	1	0.899654	0.000339353	0.00702913
SH2B2	-0.0302114	0.61463	0.9941	0.0439104	0.807155	0.978912	0.0749372	0.789078	0.947701	-0.00666101	0.974377	0.996212	-0.203738	0.167522	0.513829	0.48832	0.0663845	0.997127	-0.169459	0.250935	0.995397	0.0613659	0.456793	0.898868	-0.118054	0.981671	0.99808	-0.29118	0.169759	0.955769	-0.0312386	0.826521	1	0.307908	0.0477471	0.185401
CD8B	0.758036	0.617051	0.9941	0.954759	0.429656	0.954584	0.426983	0.351941	0.877507	-0.576714	0.553885	0.854878	-1.19612	0.0317837	0.293811	-0.105015	0.239727	0.997127	-0.109628	0.35688	0.999981	-0.838345	0.583766	0.927536	0.333228	0.535044	0.861719	0.727387	0.716596	1	0.278321	0.430907	1	0.61636	0.00146724	0.0172756
TNFSF18	0.310568	0.620696	0.9941	0.84944	0.0494814	0.954584	0.266019	0.674333	0.947511	0.284146	0.795823	0.957199	0.185716	0.904484	0.969564	-0.862396	0.416066	0.997127	1.16636	0.404064	0.999981	-0.792989	0.213608	0.83667	0.277116	0.943503	0.985559	-1.02999	0.22188	0.955769	0.267826	0.865621	1	-0.694492	0.858728	0.930076
CXCL11	0.263576	0.62198	0.9941	1.08974	0.249215	0.954584	0.943585	0.657483	0.947511	-0.0250624	0.411468	0.845675	0.179935	0.0784897	0.380249	0.675186	0.327247	0.997127	0.57834	0.630364	0.999981	-0.114316	0.565152	0.927536	-0.219304	0.44291	0.80429	-0.794379	0.0459132	0.849223	0.643508	0.691208	1	0.482326	0.00160618	0.0175002
GNLY	0.166581	0.626891	0.9941	0.575137	0.82388	0.981268	0.532776	0.730503	0.947701	0.0258346	0.908675	0.980842	-0.568018	0.200792	0.561656	0.0642948	0.820523	0.997127	-0.434873	0.0948121	0.995397	-0.690741	0.188572	0.83667	0.0596254	0.535077	0.861719	0.0557233	0.123901	0.952751	0.897593	0.17509	1	1.41736	0.00027762	0.0065375
TOLLIP	0.0825979	0.626902	0.9941	-0.11839	0.425526	0.954584	0.0310611	0.869028	0.9612	0.176698	0.287114	0.845675	0.0481819	0.585896	0.860581	0.0125836	0.642613	0.997127	-0.0138566	0.531601	0.999981	0.109646	0.29374	0.885204	-0.00619765	0.821882	0.943013	-0.0462247	0.899543	1	-0.318208	0.0331873	1	0.0525473	0.769919	0.883712
CD79B	-0.352687	0.626903	0.9941	-0.0164144	0.615295	0.954584	-0.908746	0.0466228	0.624921	-0.212602	0.354018	0.845675	-0.842004	0.029924	0.29126	0.198128	0.902929	0.997127	-0.214411	0.906968	0.999981	-0.31266	0.235263	0.854439	0.1745	0.642621	0.900984	0.342518	0.624724	1	0.091963	0.515311	1	0.77219	0.0145106	0.0790502
S100A8	-0.503072	0.626908	0.9941	0.778419	0.256684	0.954584	2.66729	0.181077	0.798784	0.748504	0.890521	0.980842	0.358162	0.762151	0.938231	0.562071	0.353383	0.997127	-0.352623	0.0529751	0.995397	0.671387	0.53171	0.926368	-2.19462	0.0158642	0.321691	-0.925166	0.0417941	0.849223	-0.704403	0.747557	1	0.742975	0.0549146	0.197476
CCR5	0.569918	0.62934	0.9941	0.574585	0.250667	0.954584	0.404653	0.918274	0.965912	-0.485884	0.135885	0.840941	-0.59916	0.120235	0.446052	0.155115	0.672384	0.997127	0.426168	0.956137	0.999981	-0.868255	0.0727813	0.83667	-0.130597	0.370266	0.763413	0.242178	0.364174	0.977526	0.361144	0.459484	1	0.853752	0.00198676	0.020719
ZAP70	0.0351628	0.631833	0.9941	0.339128	0.638192	0.954584	-0.258848	0.167141	0.798784	-0.552302	0.218827	0.840941	-0.851409	0.00764231	0.19182	0.34648	0.502679	0.997127	-0.232539	0.0596236	0.995397	-0.246083	0.443116	0.894139	0.19576	0.897638	0.969346	0.161359	0.8933	1	0.0187422	0.574411	1	1.09597	0.000137458	0.00456112
JAK2	-0.0834563	0.631837	0.9941	0.285386	0.236204	0.954584	0.0303794	0.577549	0.942938	-0.516078	0.0348089	0.840941	-0.324297	0.267105	0.656521	0.328511	0.332382	0.997127	-0.262474	0.346315	0.999981	0.0445444	0.687889	0.939008	-0.174156	0.645918	0.900984	-0.0842314	0.227368	0.955769	-0.0241222	0.815883	1	0.308054	0.156943	0.373195
RUNX3	0.0932487	0.634302	0.9941	0.234853	0.801607	0.978912	0.046088	0.540576	0.928316	-0.421052	0.260956	0.845675	-0.662699	0.0281391	0.277589	0.06543	0.877074	0.997127	0.164514	0.757054	0.999981	-0.18241	0.894677	0.97772	-0.515414	0.0808275	0.508656	-0.184675	0.710758	1	-0.316978	0.426951	1	0.317788	0.0699231	0.226862
TAPBP	-0.049151	0.634313	0.9941	0.392264	0.0248713	0.954584	0.267637	0.206174	0.798784	-0.211563	0.222295	0.840941	-0.27659	0.147417	0.482575	0.283309	0.307324	0.997127	-0.221705	0.498804	0.999981	0.00512014	0.687893	0.939008	-0.295908	0.102893	0.552292	-0.306311	0.218395	0.955769	0.115769	0.983609	1	0.232206	0.27227	0.510277
PBK	0.112544	0.636753	0.9941	-0.0523341	0.821079	0.981268	0.283567	0.23079	0.807404	-0.156745	0.499975	0.850424	-0.282311	0.326736	0.697418	-0.4125	0.307175	0.997127	0.496477	0.0173703	0.922048	0.00856186	0.735481	0.949711	-0.240541	0.346231	0.763413	-0.543674	0.177217	0.955769	-0.338732	0.337626	1	-0.198905	0.569134	0.769399
IFI27	-0.00303616	0.63927	0.9941	0.969167	0.0345008	0.954584	1.19845	0.075545	0.661719	0.0474705	0.358814	0.845675	0.060514	0.203674	0.564747	0.461356	0.610917	0.997127	0.116144	0.961898	0.999981	0.243038	0.287497	0.885204	-0.474332	0.272186	0.71503	-0.400109	0.0718163	0.849223	-0.334114	0.233431	1	0.475402	0.0562717	0.200382
HLA-DMA	0.162289	0.641753	0.9941	0.100219	0.499794	0.954584	0.0438264	0.895054	0.962282	-0.226034	0.424674	0.845675	-0.596967	0.00711047	0.19182	-0.0224688	0.639803	0.997127	-0.08703	0.748336	0.999981	-0.357608	0.0903422	0.83667	-0.281867	0.294865	0.719906	-0.275409	0.331197	0.968777	0.378849	0.426972	1	0.48832	0.014305	0.0785163
LILRB2	-0.0493195	0.644232	0.9941	0.275343	0.0704315	0.954584	0.185343	0.736029	0.947701	-0.4127	0.134712	0.840941	-0.0280892	0.683576	0.902552	0.451698	0.183444	0.997127	0.0244738	0.610958	0.999981	0.0584991	0.555926	0.927536	-0.609066	0.0422798	0.385803	-0.284841	0.613579	1	-0.0208787	0.726895	1	0.228686	0.42727	0.656647
IDO1	0.519023	0.644238	0.9941	1.19045	0.0508587	0.954584	1.22729	0.365428	0.877507	-1.08738	0.234699	0.843991	-0.805363	0.0077355	0.19182	1.69605	0.26101	0.997127	-0.241836	0.762293	0.999981	-0.297758	0.251873	0.885204	-0.71361	0.278243	0.715196	-0.157071	0.259213	0.968777	-0.821929	0.826539	1	1.64584	0.000439803	0.00844884
TIGIT	0.238923	0.646718	0.9941	0.356069	0.415164	0.954584	-0.0492185	0.662792	0.947511	-0.200089	0.60412	0.885558	-0.818375	0.00286082	0.155733	0.0324215	0.958879	0.997127	0.0179466	0.466171	0.999981	-0.532341	0.0929591	0.83667	-0.210879	0.584548	0.885734	0.276717	0.704879	1	0.0788743	0.56047	1	0.846625	5.65008e-05	0.00347509
IL22RA2	0.536362	0.653419	0.9941	0.209177	1	1	0.153563	0.522637	0.928316	-0.0854472	0.487334	0.850424	-1.03747	0.0383273	0.295357	-0.799906	0.169153	0.997127	0.550066	0.798373	0.999981	-0.810322	0.300958	0.885204	-0.452645	0.12954	0.569664	-0.222783	0.496605	0.9984	0.538978	0.272212	1	0.566969	0.0460779	0.182809
B2M	0.0906021	0.654234	0.872312	0.0682935	0.860387	0.973273	-0.0307415	0.590136	0.850172	-0.314098	0.215421	0.825829	-0.466946	0.0296237	0.197492	0.00494361	0.886849	0.975321	-0.275501	0.185939	0.823496	-0.262851	0.123956	0.8058	-0.0607727	0.465087	0.676398	-0.259151	0.208962	0.987396	0.212486	0.411208	0.996815	0.488789	0.00805483	0.0966579
MAGEC2	0.226989	0.656452	0.9941	0.379005	0.744405	0.969015	0.434578	0.654452	0.947511	-2.06964	0.523002	0.850424	-0.181679	0.906024	0.969791	2.10857	0.455416	0.997127	0.162369	0.0128155	0.922048	1.17173	0.273358	0.885204	1.6082	0.382752	0.763413	-0.0676835	0.279874	0.968777	1.93045	0.69977	1	-1.52806	0.641328	0.817529
S100A7	-2.19294	0.656673	0.9941	0.519283	0.692898	0.962367	4.13191	0.173913	0.798784	1.66052	0.890498	0.980842	-0.235793	0.855871	0.961907	-1.23966	0.901511	0.997127	0.0207584	0.0201196	0.922048	-0.166852	0.837214	0.968248	-2.56551	0.0377949	0.36787	0.354172	0.0433556	0.849223	-0.332019	0.574334	1	1.2366	0.374516	0.614375
IRAK2	-0.024294	0.656729	0.9941	-0.0950028	0.457458	0.954584	0.045859	0.906655	0.963687	0.0231668	0.905041	0.980842	0.261532	0.206542	0.564747	-0.295825	0.332365	0.997127	-0.290614	0.0439882	0.971083	0.290458	0.28541	0.885204	0.355643	0.286458	0.718605	0.0757116	0.812885	1	-0.143422	0.918181	1	-0.266004	0.834508	0.914701
RELB	0.0327807	0.659235	0.9941	0.166486	0.988544	1	0.00150738	0.350081	0.877507	-0.133423	0.807862	0.960487	-0.254459	0.313018	0.686196	-0.0378927	0.934253	0.997127	-0.0130574	0.487469	0.999981	-0.161007	0.571335	0.927536	-0.257594	0.0408943	0.382729	0.0839971	0.602544	1	0.0121671	0.885643	1	0.132863	0.286646	0.527117
MAP2K1	-0.0454961	0.659245	0.9941	-0.0551394	0.361909	0.954584	0.0092816	0.880578	0.962282	-0.0427889	0.897776	0.980842	0.0166437	0.625339	0.872856	0.019155	0.679988	0.997127	-0.0509191	0.788618	0.999981	-0.0946425	0.242545	0.86793	-0.314641	0.00114245	0.107657	-0.165565	0.249335	0.968777	0.0805734	0.373314	1	0.0277878	0.601463	0.801229
CSF2RB	0.442294	0.659253	0.9941	0.525167	0.073273	0.954584	0.399766	0.834557	0.953406	-0.708569	0.113441	0.840941	-0.668625	0.193805	0.554438	0.198111	0.283535	0.997127	0.0913775	0.68001	0.999981	-0.461497	0.952678	0.986461	-0.225459	0.12378	0.567665	0.0599014	0.71921	1	0.609909	0.484858	1	0.74221	0.0035933	0.0316038
NCR1	-0.0862034	0.666582	0.9941	0.116892	0.630297	0.954584	0.0263786	0.791778	0.947701	-0.414519	0.351298	0.845675	-0.702421	0.0643753	0.362393	0.300744	0.251956	0.997127	0.0342897	0.432695	0.999981	-0.629428	0.0510586	0.83667	-0.291753	0.307353	0.731785	-0.129551	0.70451	1	0.311426	0.631368	1	1.63713	4.79294e-06	0.00116628
TNFRSF4	-0.0209559	0.666773	0.9941	0.317875	0.0552409	0.954584	0.0586406	0.845998	0.954833	-0.226453	0.284994	0.845675	-0.399158	0.0908283	0.399541	0.71805	0.0633675	0.997127	-0.0175057	0.610902	0.999981	-0.413039	0.151691	0.83667	-0.243804	0.584517	0.885734	0.131557	0.782399	1	0.192887	0.42292	1	0.522438	0.0020567	0.0211463
BTLA	-0.20915	0.66678	0.9941	0.161535	0.92849	0.996923	-0.683916	0.0691176	0.638766	-0.532627	0.19567	0.840941	-0.903697	0.0129164	0.235764	-0.18313	0.950659	0.997127	-0.0939907	0.466171	0.999981	-0.321481	0.317383	0.885204	0.0795621	0.758191	0.922498	0.316303	0.507437	0.9984	0.160029	0.671077	1	0.940772	0.00240736	0.0234317
ECSIT	0.0183131	0.666791	0.9941	-0.0166764	0.908549	0.996923	-0.0860344	0.212793	0.798784	-0.0339391	0.351619	0.845675	-0.1745	0.23863	0.619549	0.0289589	0.804527	0.997127	-0.0426461	0.961619	0.999981	-0.102564	0.61876	0.927536	0.305812	0.0369809	0.36787	0.30624	0.0648517	0.849223	-0.120764	0.317347	1	-0.00432735	0.785919	0.888128
TBX21	0.302796	0.669273	0.9941	0.2925	0.59269	0.954584	0.0018508	0.277989	0.857802	-0.446112	0.16299	0.840941	-0.680708	0.015968	0.242041	0.0780412	0.844601	0.997127	0.0913663	0.27419	0.995397	-0.655323	0.0337381	0.83667	-0.116237	0.782759	0.935212	0.14854	0.825116	1	0.106819	0.84253	1	1.13231	8.55125e-05	0.00347509
SELPLG	0.0286923	0.682017	0.9941	0.201079	0.327111	0.954584	-0.0470658	0.613081	0.94418	-0.436342	0.0742848	0.840941	-0.446571	0.0996586	0.418108	0.350363	0.252354	0.997127	-0.0990171	0.536111	0.999981	-0.345768	0.28131	0.885204	-0.271786	0.292731	0.719906	0.0332617	0.819013	1	0.224215	0.472088	1	0.475163	0.0240465	0.115487
CCL28	0.272731	0.684069	0.9941	-0.899949	0.0976884	0.954584	-1.22412	0.0293412	0.624921	-1.26389	0.179615	0.840941	-0.759892	0.709521	0.915107	-0.629617	0.841236	0.997127	0.459244	0.310936	0.995397	-0.820405	0.660108	0.936811	1.28058	0.540318	0.861719	0.480396	0.226411	0.955769	1.59777	0.682847	1	1.32072	0.0238366	0.115237
KLRF1	-0.185652	0.68701	0.9941	0.284541	0.754728	0.971044	-0.751237	0.430626	0.912995	-0.68474	0.42983	0.845675	-0.824261	0.215206	0.581855	-0.390248	0.327082	0.997127	0.28751	0.495939	0.999981	-0.178886	0.162283	0.83667	0.166994	0.908518	0.973889	0.678571	0.198227	0.955769	-0.48421	0.864007	1	0.738567	0.00257093	0.0244758
MS4A2	-0.25292	0.687034	0.9941	-0.170514	0.671789	0.962367	-0.659855	0.0134916	0.624921	-1.19178	0.042497	0.840941	-0.204109	0.417146	0.780812	-0.150679	0.679884	0.997127	-0.419482	0.679883	0.999981	-0.304154	0.395675	0.894139	0.157437	0.94504	0.985559	0.35887	0.880781	1	0.0963019	0.686069	1	0.366295	0.612301	0.806986
NFKB1	-0.0469786	0.687077	0.9941	0.0925689	0.398852	0.954584	0.00681469	0.88924	0.962282	0.120077	0.915942	0.981443	-0.0098754	0.799282	0.94328	-0.11164	0.627727	0.997127	-0.0245856	0.820515	0.999981	0.124827	0.405992	0.894139	-0.277006	0.0716671	0.488944	-0.150713	0.472625	0.9984	-0.301838	0.0425992	1	-0.0203644	0.605073	0.80169
C2	0.0778283	0.687125	0.9941	0.310899	0.128925	0.954584	0.187637	0.361555	0.877507	-0.637657	0.111359	0.840941	-0.694271	0.045764	0.303711	0.319488	0.252044	0.997127	-0.73729	0.107705	0.995397	-0.227602	0.732068	0.949711	0.0277947	0.390254	0.763786	0.0716225	0.619145	1	0.263442	0.794687	1	0.603689	0.0294085	0.134176
TNFSF10	0.173056	0.68713	0.9941	0.417939	0.527557	0.954584	0.245107	0.741566	0.947701	-0.24832	0.676297	0.929749	-0.449276	0.340915	0.711051	0.0693648	0.860845	0.997127	0.0398044	0.896826	0.999981	-0.451776	0.222905	0.83667	-0.285263	0.70637	0.919461	0.264951	0.552235	1	0.00764451	0.626812	1	0.842504	0.00368548	0.0320286
TLR2	0.240294	0.692235	0.9941	0.406299	0.181773	0.954584	0.427265	0.375202	0.883563	-0.143253	0.734206	0.935376	0.0560593	0.62248	0.872856	0.244809	0.909685	0.997127	0.316986	0.928787	0.999981	0.330034	0.732062	0.949711	-0.664899	0.0436976	0.393818	-0.407309	0.376864	0.986684	0.261229	0.794678	1	0.160343	0.64954	0.817529
CASP3	-0.112806	0.692237	0.9941	0.130698	0.273601	0.954584	0.133308	0.391195	0.886902	-0.120362	0.547796	0.850849	-0.419541	0.019252	0.243338	0.166133	0.584685	0.997127	-0.246691	0.375198	0.999981	0.104513	0.725205	0.949711	-0.294576	0.187295	0.643495	-0.162306	0.887064	1	-0.235486	0.377006	1	0.110156	0.537686	0.745893
CD83	-0.0291506	0.694807	0.9941	-0.141694	0.760287	0.971044	-0.356493	0.730516	0.947701	0.511771	0.34692	0.845675	-0.326694	0.122206	0.446052	-0.0117071	0.337567	0.997127	-0.129061	0.847369	0.999981	-0.381316	0.141581	0.83667	-0.318632	0.0249575	0.343194	0.262497	0.812892	1	-0.135886	0.467894	1	0.301817	0.810135	0.904279
CD6	0.0773329	0.699923	0.9941	0.309661	0.32005	0.954584	-0.118825	0.54298	0.928316	-0.369944	0.27079	0.845675	-0.684179	0.03244	0.293811	0.522592	0.248073	0.997127	-0.177071	0.353349	0.999981	-0.480194	0.27926	0.885204	-0.0414168	0.73039	0.922498	-0.0474054	0.887053	1	0.0895351	0.923613	1	0.962319	0.000339506	0.00702913
CCL22	-0.00526527	0.702494	0.9941	-0.103767	0.823876	0.981268	0.0724164	0.605367	0.94418	0.242787	0.679627	0.932571	-0.0798952	0.41494	0.778722	-0.357225	0.718095	0.997127	-0.213508	0.0831665	0.995397	-0.313232	0.207638	0.83667	-0.025803	0.187262	0.643495	-0.00379227	0.681563	1	0.677338	0.0343068	1	0.709466	0.00157609	0.0174587
DMBT1	-0.706819	0.707526	0.9941	-0.754411	0.551056	0.954584	1.09612	0.342328	0.877507	-1.75747	0.274581	0.845675	-0.186593	0.536737	0.850809	0.358072	0.828485	0.997127	-3.30262	0.0453114	0.971083	0.216214	0.19458	0.83667	1.53476	0.36514	0.763413	-0.268455	0.630191	1	1.64844	0.344366	1	0.84624	0.900175	0.956057
CCL1	0.0784933	0.709902	0.9941	0.45995	0.342087	0.954584	0.384601	0.367147	0.878746	-0.907277	0.726511	0.935376	-0.382727	0.665486	0.894763	0.66505	0.668951	0.997127	0.678384	0.588302	0.999981	-0.91159	0.166537	0.83667	0.586965	0.537187	0.861719	0.479417	0.429103	0.9984	-0.697041	0.954848	1	0.0527415	0.0332299	0.146132
LCK	0.243931	0.710251	0.9941	0.37923	0.390945	0.954584	-0.0185154	0.38917	0.886902	-0.443945	0.18789	0.840941	-0.666205	0.0373103	0.295357	0.344514	0.239743	0.997127	-0.0323116	0.158735	0.995397	-0.472723	0.337724	0.890668	0.0319076	0.821876	0.943013	0.21605	0.458255	0.9984	0.157864	0.64142	1	0.927264	0.000272124	0.0065375
BATF	0.0446142	0.710256	0.9941	0.0299389	0.66405	0.961827	0.0383466	1	1	-0.38077	0.168676	0.840941	0.02981	0.677662	0.899451	0.551128	0.0372523	0.997127	-0.193464	0.549795	0.999981	-0.0766556	0.510946	0.911969	-0.0181746	0.758215	0.922498	-0.0651083	0.937112	1	0.184889	0.395783	1	0.559578	0.00591406	0.0449715
CD247	0.22176	0.712841	0.9941	0.416254	0.42761	0.954584	-0.0352496	0.454749	0.912995	-0.316499	0.419357	0.845675	-0.534516	0.0751302	0.378242	0.545268	0.278907	0.997127	-0.187256	0.104726	0.995397	-0.510255	0.188596	0.83667	0.0229588	0.879489	0.969346	0.392819	0.394143	0.994313	0.0927582	0.651271	1	0.988786	0.000123568	0.00451022
TNFRSF14	-0.0821499	0.712846	0.9941	0.214821	0.162623	0.954584	-0.0793064	0.932835	0.974206	-0.66463	0.0125611	0.840941	-0.639487	0.0127787	0.235764	0.49876	0.283535	0.997127	-0.348853	0.250957	0.995397	0.37391	0.516841	0.913545	-0.060592	0.985338	0.998579	0.0446949	0.949672	1	-0.699674	0.205185	1	0.259554	0.188116	0.416136
PDCD1	0.0542871	0.715058	0.9941	0.378787	0.594726	0.954584	0.101481	0.635938	0.947511	-0.587568	0.0746356	0.840941	-1.20655	0.00219031	0.155733	0.429134	0.950596	0.997127	-0.359711	0.338496	0.999981	-0.328854	0.510352	0.911969	0.0499132	0.558895	0.874703	-0.0586154	0.669284	1	0.285072	0.20455	1	1.29173	2.5302e-05	0.00263864
CD274	-0.768809	0.715418	0.9941	-0.0430031	0.304579	0.954584	-0.411973	0.87768	0.962282	1.0513	0.706725	0.934643	-0.318921	0.808668	0.945631	-0.577738	0.421132	0.997127	-0.247853	0.305676	0.995397	-0.0126372	0.429646	0.894139	-0.235782	0.318737	0.744419	-0.490141	0.312492	0.968777	0.931624	0.11839	1	0.749006	0.0495263	0.186469
ELK1	-0.0510949	0.715423	0.9941	-0.173558	0.37915	0.954584	0.0214733	0.570042	0.937544	-0.0491321	0.981696	0.996715	-0.166542	0.433675	0.787562	-0.49182	0.0273118	0.997127	0.056948	0.322204	0.999981	-0.0535562	0.328586	0.885204	-0.130937	0.246931	0.693303	-0.207182	0.463079	0.9984	0.0716794	0.443058	1	-0.0582265	0.44569	0.669452
CTSW	0.0421772	0.718013	0.9941	-0.212347	0.796053	0.978912	-0.00458514	0.292932	0.857802	-0.154124	0.33296	0.845675	-0.359642	0.0622517	0.362393	0.359813	0.591766	0.997127	-0.410127	0.068471	0.995397	-0.63347	0.0189461	0.83667	-0.386858	1	1	0.469606	0.201153	0.955769	0.234098	0.476306	1	0.519732	0.0437859	0.176595
UPK1A	0.235344	0.722924	0.902446	-0.0823627	0.584885	0.973273	0.334076	0.724681	0.905851	0.61117	0.318872	0.872732	0.278399	0.459704	1	-0.295049	0.756899	0.975321	0.694986	0.836169	0.929076	-1.22305	0.0785701	0.8058	0.398832	0.0347543	0.260657	1.46267	0.082136	0.987396	0.516735	0.369369	0.996815	0.585047	0.188799	0.810125
MNX1	0.132415	0.722973	0.9941	0.39188	0.156866	0.954584	0.119706	0.474516	0.912995	-0.286916	0.912233	0.980842	-0.0818095	0.731341	0.926845	0.82507	0.369339	0.997127	-0.469584	0.809756	0.999981	0.767432	0.0916546	0.83667	0.431775	0.0978248	0.546709	-0.304989	0.492198	0.9984	-0.0328855	0.291217	1	-0.904335	0.0110454	0.0645054
IFNA2	-0.671168	0.723447	0.9941	-0.78617	0.333111	0.954584	-1.15329	0.0211508	0.624921	0.258133	0.688065	0.933619	-0.240222	0.265556	0.654918	-0.833561	0.521458	0.997127	-0.900258	0.469705	0.999981	-0.812016	0.0747776	0.83667	0.907443	0.0352256	0.36787	0.778615	0.414311	0.9984	-0.603621	0.458354	1	1.47109	0.00875836	0.0560842
CD8A	0.17794	0.725815	0.9941	0.682867	0.301213	0.954584	0.244656	0.430773	0.912995	-0.651759	0.108281	0.840941	-1.04431	0.00660692	0.19182	0.297128	0.606128	0.997127	-0.0837124	0.305694	0.995397	-0.56889	0.263344	0.885204	-0.16767	0.245045	0.693303	0.0673425	0.624654	1	0.0115585	0.858668	1	1.14879	8.56871e-05	0.00347509
IRF1	0.111117	0.725829	0.9941	0.162362	0.546485	0.954584	-0.0563898	0.365423	0.877507	-0.302592	0.337589	0.845675	-0.588391	0.011398	0.229923	0.457873	0.669228	0.997127	-0.485996	0.0425726	0.971083	-0.326422	0.231677	0.854161	-0.0548964	0.9414	0.985559	-0.239381	0.182409	0.955769	0.158181	0.593237	1	1.01052	2.17404e-05	0.00263864
ITGAL	0.270632	0.728433	0.994368	0.304195	0.568177	0.954584	-0.13643	0.351988	0.877507	-0.398867	0.26487	0.845675	-0.738422	0.0172671	0.242041	0.0849538	0.788613	0.997127	0.220106	0.606143	0.999981	-0.505399	0.226374	0.838847	0.0274629	0.879488	0.969346	0.294942	0.630307	1	-0.0352723	0.61712	1	0.894817	0.00327605	0.0295249
IL1RN	-0.469341	0.731046	0.994368	0.545863	0.2597	0.954584	0.927927	0.0431058	0.624921	-0.282327	0.479824	0.850424	0.21716	0.102181	0.42598	0.413969	0.627921	0.997127	0.619887	0.540665	0.999981	-0.48515	0.967228	0.988903	-1.19284	0.0882823	0.519726	-0.400764	0.764312	1	0.0369549	0.706428	1	0.468397	0.738177	0.870552
AIRE	-0.0415064	0.735894	0.994368	-0.00131095	0.174256	0.954584	-0.651052	0.192706	0.798784	-0.19146	0.616464	0.892894	-0.426765	0.97743	0.999519	-1.01558	0.0905454	0.997127	0.381578	0.901231	0.999981	-0.0297541	0.407594	0.894139	0.566922	0.374364	0.763413	0.858052	0.208399	0.955769	0.336273	0.505813	1	1.17244	0.0494887	0.186469
CD4	0.159073	0.738897	0.994368	0.222346	0.302929	0.954584	-0.0137238	0.959087	0.984717	-0.163917	0.346922	0.845675	-0.219522	0.237053	0.618031	0.132321	0.269595	0.997127	0.0946577	0.994515	1	-0.275905	0.209343	0.83667	-0.24393	0.23588	0.688569	0.102501	0.987534	1	0.0849581	0.821209	1	0.401858	0.0326656	0.144521
IL12RB2	-0.253855	0.741292	0.994368	0.565673	0.25179	0.954584	0.814464	0.465528	0.912995	-0.512439	0.220139	0.840941	-0.146618	0.120897	0.446052	0.0309004	0.612712	0.997127	0.139309	0.917758	0.999981	0.0858386	0.766393	0.952398	-1.14556	0.00899813	0.282967	-0.369706	0.591062	1	-0.358306	0.488574	1	1.14945	0.00153989	0.0174587
C3AR1	0.258227	0.746761	0.994368	0.237442	0.31832	0.954584	0.109297	0.625998	0.947511	0.0393279	0.876029	0.980842	-0.045814	0.716451	0.920791	-0.0725025	0.733629	0.997127	0.128168	0.679981	0.999981	-0.179432	0.317409	0.885204	-0.428595	0.0124384	0.287572	-0.184962	0.425493	0.9984	0.0356911	0.691203	1	0.166729	0.397469	0.634922
CD97	-0.0816268	0.746771	0.994368	-0.0467454	0.468408	0.954584	-0.281636	0.0663883	0.638766	-0.288714	0.225787	0.840941	-0.0917578	0.868587	0.961907	0.211247	0.514573	0.997127	-0.208137	0.253824	0.995397	0.0175669	0.844379	0.968248	0.0152497	0.91949	0.975621	0.169304	0.856003	1	0.0739772	0.565123	1	0.404653	0.0169926	0.0892415
ICOS	0.0364817	0.749377	0.994368	0.322833	0.600197	0.954584	-0.0630628	0.33331	0.877507	-0.262864	0.474094	0.850424	-0.601213	0.0411361	0.30032	0.250951	0.536045	0.997127	-0.0038177	0.274311	0.995397	-0.556438	0.113141	0.83667	-0.177144	0.915833	0.975621	0.203353	0.487411	0.9984	0.00973526	0.489104	1	0.996429	0.000332718	0.00702913
IL17A	0.960032	0.75186	0.994368	-0.960662	0.369757	0.954584	0.676462	0.665387	0.947511	0.0853339	0.977273	0.996715	-0.608545	0.735165	0.926845	-0.565141	0.874354	0.997127	0.464957	0.311981	0.995397	-0.32484	0.97364	0.990795	-0.855191	0.216299	0.671784	-1.07203	0.599669	1	1.44701	0.0605043	1	1.30992	0.0174335	0.0904951
CXCL16	0.0539378	0.752036	0.994368	0.0061687	0.809947	0.978912	0.120374	0.97077	0.986995	0.0635702	0.843599	0.974412	0.00889591	1	1	-0.216588	0.568681	0.997127	-0.171642	0.637536	0.999981	0.139528	0.869463	0.97199	-0.420399	0.230476	0.686218	-0.626393	0.0154258	0.849223	0.244015	0.506514	1	0.116159	0.507138	0.721658
CD38	0.58277	0.754667	0.994368	0.558852	0.339666	0.954584	0.339746	0.610509	0.94418	-0.499869	0.0895687	0.840941	-0.716714	0.0522453	0.331644	0.858701	0.283511	0.997127	0.121186	0.815192	0.999981	-0.451475	0.58696	0.927536	0.138629	0.547253	0.867679	-0.0508105	0.434716	0.9984	0.265987	0.929058	1	1.05829	0.00495361	0.0397514
IFI35	-0.0926739	0.757309	0.994368	0.384573	0.140133	0.954584	0.42435	0.188345	0.798784	0.150578	0.934179	0.983233	0.134484	0.585895	0.860581	0.121386	0.598956	0.997127	-0.099775	0.371502	0.999981	-0.0501195	0.580688	0.927536	-0.338786	0.19352	0.645068	-0.729858	0.0379781	0.849223	0.213767	0.956307	1	0.37389	0.0080962	0.0547243
CCL17	-0.0603121	0.759924	0.994368	-0.890936	0.206353	0.954584	-0.397498	0.465827	0.912995	0.53599	0.620182	0.896501	0.0428448	0.281207	0.662292	-0.439465	0.577599	0.997127	-0.780666	0.152693	0.995397	-1.09054	0.135429	0.83667	0.000576348	0.151664	0.611685	0.581134	0.899525	1	0.619722	0.365923	1	1.69795	0.00107518	0.016018
NUP107	0.653302	0.759948	0.994368	0.142718	0.515876	0.954584	-0.320606	0.918278	0.965912	-0.534514	0.600925	0.884425	-0.405566	0.70743	0.914038	-0.524176	0.796568	0.997127	-1.09681	0.767536	0.999981	0.100516	0.346997	0.891752	0.628842	0.865012	0.969346	-1.07312	0.0660017	0.849223	1.00629	0.047026	1	-0.675971	0.649535	0.817529
SLAMF6	0.149445	0.762505	0.994368	0.265768	0.501887	0.954584	-0.200104	0.222183	0.798784	-0.240331	0.200322	0.840941	-1.01551	0.0211553	0.243338	0.0736834	0.909643	0.997127	-0.276724	0.198456	0.995397	-0.340328	0.522553	0.916981	0.0203771	0.811086	0.9425	-0.226619	0.339541	0.968777	0.214716	0.532972	1	1.15504	0.00126237	0.0167551
POU2AF1	0.425351	0.762573	0.994368	0.455124	0.411024	0.954584	0.0222789	0.420103	0.910158	-0.636753	0.0528126	0.840941	-0.873825	0.0645357	0.362393	0.929385	0.30725	0.997127	-0.431372	0.433193	0.999981	-0.305974	0.981787	0.992666	0.258823	0.737295	0.922498	-0.0558979	0.467801	0.9984	0.447158	0.983606	1	1.12252	0.00847069	0.0556344
BST1	0.0844199	0.762601	0.994368	-0.513287	0.202571	0.954584	-0.275548	0.294649	0.857802	-0.0691862	0.613769	0.890761	-0.12089	0.987121	0.999519	-0.209171	0.78862	0.997127	0.0792009	0.271385	0.995397	-0.395857	0.204415	0.83667	0.20619	0.568879	0.883578	0.550697	0.0975404	0.949435	1.05261	0.0126759	1	0.25599	0.263694	0.502614
FOXJ1	-0.370136	0.765143	0.994368	0.215229	0.354168	0.954584	-0.285656	0.0426262	0.624921	-0.855268	0.71003	0.935376	-0.627524	0.622328	0.872856	0.666421	0.200853	0.997127	-1.41482	0.0211477	0.922048	0.317106	0.938107	0.986461	-0.0716258	0.0340731	0.36787	0.726776	0.911993	1	-0.563892	0.3444	1	0.593816	0.19498	0.427433
CAMP	-0.401761	0.768967	0.994368	0.0992096	0.681202	0.962367	-0.631256	0.765124	0.947701	-0.377467	0.905799	0.980842	0.0923222	0.686331	0.902552	-0.364795	0.717335	0.997127	-0.857981	0.914502	0.999981	0.908607	0.913636	0.97944	0.55613	0.969554	0.993813	-0.904317	0.52455	0.9984	-0.956931	0.535396	1	1.32392	0.0277296	0.128934
ELANE	-0.0889188	0.771157	0.994368	0.304006	0.17324	0.954584	-0.181526	0.517744	0.928316	-0.928741	0.0479974	0.840941	0.0448356	0.568527	0.860525	-0.128733	0.958452	0.997127	-0.107148	0.977838	0.999981	-0.420115	0.113434	0.83667	0.207286	0.689921	0.915186	0.150947	0.792591	1	0.13425	0.72445	1	0.249402	0.212711	0.451393
CD14	0.031993	0.773211	0.994368	0.251258	0.142084	0.954584	0.120351	0.526141	0.928316	-0.28252	0.358812	0.845675	0.160321	0.827497	0.951915	0.0400417	0.101098	0.997127	0.108492	0.690113	0.999981	0.0549037	0.844381	0.968248	-0.29923	0.0124433	0.287572	0.127706	0.937729	1	0.0537249	0.560505	1	-0.215649	0.966672	0.982828
TLR10	0.338896	0.778503	0.994368	0.477933	0.23332	0.954584	-0.169646	0.0209563	0.624921	-0.776803	0.14962	0.840941	-1.05656	0.00490713	0.188537	-0.560104	0.687515	0.997127	-0.0880036	0.527021	0.999981	-0.67953	0.106042	0.83667	0.485168	0.440131	0.803239	0.785768	0.389695	0.991408	0.445709	0.542132	1	0.662571	0.0343826	0.14826
SAA1	1.16675	0.781183	0.994368	1.07906	0.695595	0.962367	1.59131	0.348192	0.877507	-0.207935	0.440792	0.845675	-0.00545367	0.783758	0.94328	1.06968	0.679967	0.997127	0.0945859	0.58704	0.999981	1.11474	0.681168	0.939008	-1.68193	0.00739095	0.26977	-1.28046	0.0433846	0.849223	1.06147	0.60748	1	0.836484	0.363432	0.607105
KLRB1	0.186304	0.783841	0.994368	0.0602246	0.671858	0.962367	-0.25599	0.465842	0.912995	-0.278253	0.160283	0.840941	-0.712028	0.00460899	0.18692	0.206724	0.812501	0.997127	-0.354076	0.218458	0.995397	-0.214497	0.555908	0.927536	-0.22472	0.875856	0.969346	0.203436	0.368367	0.985009	0.220673	0.376948	1	0.858311	0.000659745	0.0111552
TRAF6	-0.0853331	0.783853	0.994368	0.0837026	0.386987	0.954584	-0.144443	0.062157	0.637142	-0.099865	0.335269	0.845675	-0.0832238	0.414963	0.778722	0.144693	0.41525	0.997127	-0.243733	0.0348157	0.922048	-0.0444124	0.664513	0.936811	-0.0096113	0.709776	0.92195	0.0706191	0.740358	1	-0.0678341	0.864058	1	0.0758	0.62345	0.811263
TREM1	-0.365176	0.783854	0.994368	-0.264681	0.388963	0.954584	-0.0466962	0.892152	0.962282	0.273526	0.65627	0.914269	0.441202	0.283062	0.662292	0.774582	0.49613	0.997127	0.481978	0.736218	0.999981	0.395531	0.456809	0.898868	-0.860242	0.00327678	0.184004	-0.643693	0.121985	0.952751	0.846693	0.476317	1	0.518442	0.802041	0.897998
ROPN1	-0.302882	0.79413	0.994368	-0.286036	0.891265	0.996923	-0.689142	0.0904576	0.70249	-0.535282	0.0880442	0.840941	-0.131874	0.172941	0.52823	-0.28308	0.740916	0.997127	-0.392673	0.820201	0.999981	0.0161197	0.469714	0.906282	0.682781	0.0333865	0.36787	0.394352	0.47187	0.9984	-0.442518	0.950732	1	0.209885	0.294848	0.539278
IL1RAPL2	-0.064818	0.797102	0.994368	-0.253738	0.132328	0.954584	-0.471968	0.0407609	0.624921	-0.142812	0.894079	0.980842	-0.258542	0.89399	0.966067	-0.203777	0.901476	0.997127	-0.604324	0.188844	0.995397	-0.0960594	0.301783	0.885204	0.781398	0.0872132	0.518861	0.154365	0.148587	0.955769	0.355917	0.36915	1	0.000945494	0.987489	0.994299
ISG15	-0.1088	0.797231	0.994368	0.854603	0.0599874	0.954584	0.788957	0.0482635	0.624921	0.086573	0.912317	0.980842	0.265861	0.99678	0.999519	0.293733	0.445395	0.997127	-0.309883	0.561539	0.999981	-0.0907194	0.974508	0.990795	-0.414005	0.173854	0.64309	-0.498661	0.1478	0.955769	-0.159816	0.419044	1	0.475921	0.16634	0.386713
SMPD3	-0.502286	0.799242	0.994368	0.191578	0.297836	0.954584	-0.205124	0.0512668	0.624921	-1.28652	0.0635409	0.840941	0.247415	0.0381495	0.295357	0.472463	0.319762	0.997127	0.107791	0.756319	0.999981	0.106278	0.693593	0.939008	0.0766619	0.684915	0.915186	0.583928	0.775664	1	-0.389451	0.457918	1	0.415827	0.115836	0.307744
CD244	-0.0843594	0.799841	0.994368	0.711292	0.197359	0.954584	0.837269	0.497675	0.922405	0.0322068	0.686278	0.933084	-0.950275	0.113538	0.438534	-0.67526	0.991768	1	0.974886	0.198343	0.995397	-1.11301	0.0484898	0.83667	0.371899	0.733761	0.922498	1.40214	0.0424788	0.849223	0.108096	0.680983	1	0.684535	0.0643411	0.215889
PRF1	0.295012	0.799912	0.994368	0.624105	0.210305	0.954584	0.356365	0.985383	0.993549	-0.354563	0.541707	0.850424	-0.647316	0.0834123	0.385386	0.284211	0.322198	0.997127	-0.210198	0.160807	0.995397	-0.588179	0.456815	0.898868	-0.00355334	0.284395	0.718605	0.263356	0.608062	1	0.262735	1	1	1.15332	7.69303e-05	0.00347509
ARG2	-0.0885367	0.802572	0.994368	-0.244337	0.565703	0.954584	-0.43853	0.361494	0.877507	0.200366	0.11444	0.840941	-0.0312961	0.98068	0.999519	-0.273995	0.885194	0.997127	0.0974582	0.772765	0.999981	0.485722	0.426948	0.894139	0.530342	0.243161	0.693303	-0.29951	0.722523	1	-0.673313	0.0325954	1	-0.209318	0.95834	0.979815
CHUK	-0.0164501	0.802592	0.994368	-0.0459185	0.727699	0.962367	0.0783883	0.542999	0.928316	-0.0794038	0.485536	0.850424	6.98172e-05	0.814936	0.947303	0.0247679	0.433186	0.997127	-0.0481802	0.148854	0.995397	0.0183733	0.787667	0.956734	-0.382736	0.000588844	0.0848369	-0.282189	0.150988	0.955769	-0.134812	0.621944	1	-0.0256126	0.699128	0.846374
NOD2	-0.0570131	0.805264	0.994368	0.26343	0.350633	0.954584	0.754742	0.183432	0.798784	0.177982	0.727286	0.935376	0.14857	0.307219	0.677668	0.288808	0.885192	0.997127	-0.189275	1	1	0.292544	0.847938	0.968248	-1.13566	0.00881768	0.282967	-0.472153	0.252574	0.968777	-0.290285	0.896458	1	0.199228	0.0526429	0.192147
KLRK1	0.109318	0.805272	0.994368	0.411923	0.468379	0.954584	-0.0971148	0.286257	0.857802	-0.753551	0.058698	0.840941	-1.05505	0.00924049	0.198399	0.275369	0.852741	0.997127	-0.0534023	0.659934	0.999981	-0.42191	0.197943	0.83667	-0.231281	0.434742	0.799468	0.211026	0.905778	1	-0.021597	0.858669	1	1.06809	0.000623388	0.0108351
TPSAB1	-0.296414	0.805286	0.994368	-0.16722	0.962782	0.996923	-0.56612	0.0897858	0.70249	-1.21054	0.0310505	0.840941	-0.00410199	0.793089	0.94328	-0.155194	0.760352	0.997127	0.084122	0.886035	0.999981	-0.345007	0.403503	0.894139	-0.0104114	0.930439	0.984378	0.397449	0.975071	1	0.64507	0.0644603	1	-0.00603891	0.666515	0.834573
CXCL5	0.112955	0.807942	0.994368	0.663495	0.602676	0.954584	1.19814	0.420088	0.910158	-1.2536	0.53861	0.850424	-0.0450487	0.240193	0.619549	0.838873	0.66488	0.997127	-0.64739	0.150695	0.995397	2.37807	0.026492	0.83667	-1.66185	0.0768637	0.496553	-1.30379	0.144311	0.955769	1.14227	0.100188	1	0.393408	0.448786	0.672718
CTSE	1.46424	0.80796	0.919182	-1.26546	0.866019	0.973273	-1.40788	0.502471	0.800822	-0.389563	0.779556	0.91541	-0.501345	0.821201	1	-0.781927	0.828537	0.975321	-1.76424	0.563602	0.823496	1.41184	0.150412	0.8058	2.19846	0.0195903	0.229548	0.914726	0.0572259	0.987396	1.1813	0.989071	1	-1.53216	0.195185	0.810125
CD3E	0.194923	0.813344	0.994368	0.480337	0.250676	0.954584	0.00166596	0.628588	0.947511	-0.487918	0.143268	0.840941	-0.899374	0.0067696	0.19182	0.283887	0.549742	0.997127	-0.0406145	0.346263	0.999981	-0.541566	0.330835	0.88754	0.0221936	0.937741	0.985559	0.139769	0.924558	1	0.214505	0.57905	1	1.0273	0.00013164	0.00456112
IL2RA	-0.0993378	0.816045	0.994368	0.220495	0.700915	0.962367	-0.0888528	0.523733	0.928316	-0.0468877	0.529609	0.850424	-0.148159	0.39002	0.755558	0.0836963	0.635243	0.997127	-0.0896519	0.302459	0.995397	-0.266896	0.178071	0.83667	-0.230836	0.665824	0.910209	0.0712846	0.619127	1	0.48446	0.0933642	1	0.429698	0.0243743	0.116296
CCR2	0.342221	0.81874	0.994368	0.152738	0.575489	0.954584	0.00242163	0.662786	0.947511	-0.234253	0.314962	0.845675	-0.597591	0.0223606	0.247322	0.148054	0.725878	0.997127	0.43106	0.912415	0.999981	-0.517312	0.251845	0.885204	-0.0958859	0.649202	0.900984	0.0457219	0.937108	1	0.236209	0.551264	1	0.920785	0.00141551	0.0172756
S100A12	-0.746913	0.821412	0.994368	1.71607	0.18405	0.954584	2.95096	0.552699	0.937544	-2.52465	0.378257	0.845675	0.0558125	0.789935	0.94328	3.44651	0.0648135	0.997127	0.754831	0.022849	0.922048	-0.338933	0.150332	0.83667	-2.57705	0.108765	0.559517	-2.3417	0.0671306	0.849223	-0.573757	0.152204	1	2.51017	0.0482992	0.185571
CSF1R	0.0627236	0.821439	0.994368	0.414347	0.0244048	0.954584	0.214082	0.214149	0.798784	-0.4416	0.115527	0.840941	0.063365	0.99034	0.999519	0.0956368	0.337534	0.997127	0.377675	0.315523	0.999981	-0.0327287	0.738934	0.949711	-0.424872	0.0565496	0.443884	0.0358845	0.918301	1	0.112213	0.666123	1	-0.168622	0.746063	0.874199
MUC1	-0.386985	0.824151	0.994368	-0.988435	0.135384	0.954584	-0.370561	0.741566	0.947701	-0.970963	0.693152	0.934643	-1.05887	0.0351618	0.295357	0.689436	0.563634	0.997127	-0.550194	0.239802	0.995397	-0.559478	0.406075	0.894139	-0.237007	0.613294	0.888303	-0.373163	0.34779	0.977526	0.941492	0.451272	1	1.00598	0.135246	0.340446
CIITA	-0.110195	0.824151	0.919182	-0.0495586	0.90571	0.973273	-0.316946	0.507187	0.800822	-0.479238	0.363638	0.872732	-1.13967	0.000276997	0.0166198	0.525785	0.870814	0.975321	-0.58631	0.181382	0.823496	-0.543291	0.0631797	0.8058	-0.0802816	0.272185	0.510346	-0.0472058	0.461946	0.987396	0.137374	0.681157	0.996815	0.875238	0.00333295	0.0666589
PTPRC	0.116495	0.826854	0.994368	0.335083	0.153118	0.954584	0.0416098	0.808904	0.95267	-0.388524	0.153602	0.840941	-0.583694	0.0403638	0.30032	0.184228	0.596688	0.997127	0.0465673	0.841986	0.999981	-0.327223	0.403496	0.894139	-0.344352	0.305578	0.731385	-0.0559795	0.658614	1	0.168987	0.493461	1	0.546494	0.00861191	0.0556344
IL26	0.292645	0.829269	0.994368	-0.220923	0.834825	0.985203	-0.0386996	0.338115	0.877507	-0.722765	0.513982	0.850424	-0.0581575	0.792737	0.94328	0.896127	0.054538	0.997127	-0.468769	0.0465588	0.971083	0.0691038	0.759314	0.952398	-0.0791439	0.381805	0.763413	-0.215945	0.486845	0.9984	-0.0599548	0.945275	1	0.832659	0.107834	0.300454
ADORA2A	0.0907471	0.832246	0.994368	0.210157	0.356215	0.954584	-0.0560503	0.465837	0.912995	-0.475029	0.0957674	0.840941	-0.465304	0.0633752	0.362393	0.62607	0.0633856	0.997127	-0.332768	0.193784	0.995397	0.290749	0.479137	0.906282	-0.228536	0.490663	0.843939	-0.358552	0.837439	1	-0.00604171	0.686128	1	0.82031	0.00067237	0.0111552
CXCL13	1.30709	0.832254	0.994368	2.08911	0.600205	0.954584	1.29662	0.441561	0.912995	-1.41286	0.494168	0.850424	-1.40802	0.0573218	0.345943	-2.02024	0.942455	0.997127	-0.789286	0.245225	0.995397	-2.48168	0.257548	0.885204	1.60559	0.901267	0.970393	2.35354	0.758245	1	2.62608	0.150374	1	0.571308	0.000277337	0.0065375
IL12RB1	0.136472	0.832255	0.994368	0.308022	0.279922	0.954584	0.0364153	0.565073	0.937544	-0.31993	0.419331	0.845675	-0.503389	0.103007	0.42598	0.474024	0.463969	0.997127	0.0172888	0.536082	0.999981	-0.562397	0.120603	0.83667	-0.0122164	0.93774	0.985559	-0.015367	0.862179	1	0.212059	0.472045	1	0.852195	0.000332597	0.00702913
SLAMF6	0.0363206	0.832259	0.919182	0.187774	0.455277	0.973273	-0.335925	0.34444	0.800822	-0.641601	0.107282	0.825829	-1.33366	0.00133502	0.0400507	0.491569	0.695155	0.975321	-0.368371	0.215886	0.823496	-0.652475	0.275221	0.8058	0.227361	0.649202	0.794941	0.144488	0.740327	0.987396	0.363805	0.815877	1	0.982504	0.0010571	0.0317131
CD79A	0.0578845	0.832262	0.994368	0.034376	0.871675	0.989622	-0.468683	0.138766	0.782058	-0.0384258	0.429999	0.845675	-1.07589	0.0176481	0.242041	0.180529	0.804521	0.997127	0.0666768	0.972579	0.999981	-0.235686	0.493483	0.911969	-0.00281403	0.875865	0.969346	0.0352526	1	1	0.0600072	0.896469	1	0.753392	0.00630107	0.0469545
KLRG1	0.158606	0.837652	0.994368	0.0305136	0.730339	0.9641	-0.593811	0.0856216	0.70229	-0.303001	0.234589	0.843991	-0.337984	0.218285	0.581855	-0.650339	0.549667	0.997127	0.525039	0.572833	0.999981	-0.594023	0.0779732	0.83667	0.100574	0.413353	0.78376	0.188818	0.44395	0.9984	0.489613	0.144534	1	0.807321	0.0395549	0.164063
NCF4	-0.0359415	0.83768	0.994368	-0.00387801	0.90286	0.996923	-0.0891086	0.481695	0.912995	-0.134027	0.762014	0.946055	-0.404978	0.0955673	0.407999	0.431045	0.0525473	0.997127	-0.0964489	0.610941	0.999981	-0.148197	0.56205	0.927536	-0.282924	0.0318959	0.36787	-0.099402	0.312541	0.968777	-0.225703	0.273196	1	0.345675	0.0740347	0.233963
NFKBIA	-0.0291844	0.837691	0.994368	-0.0286988	0.722325	0.962367	-0.324441	0.0870469	0.70249	-0.0941087	0.243862	0.845675	-0.109999	0.495249	0.840272	-0.102736	0.699156	0.997127	-0.344008	0.0392431	0.924113	-0.203141	0.435036	0.894139	-0.052709	0.62952	0.895808	-0.0211276	0.975071	1	0.0554264	0.934506	1	0.340914	0.0510041	0.189
LAG3	0.222769	0.843112	0.994368	1.11524	0.0451767	0.954584	0.848029	0.628597	0.947511	-0.458988	0.0796436	0.840941	-0.427308	0.0955723	0.407999	0.461518	0.157688	0.997127	-0.11275	0.58232	0.999981	-0.496352	0.445827	0.894139	-0.186386	0.201499	0.653787	0.069369	0.320131	0.968777	0.06632	0.676116	1	1.05205	0.000484634	0.00884533
IFIH1	-0.0932285	0.843114	0.994368	0.588049	0.0517107	0.954584	0.577775	0.133947	0.782058	0.0624437	0.607327	0.88671	0.0610454	0.338854	0.710854	0.374594	0.364158	0.997127	-0.285702	0.150779	0.995397	-0.0370268	0.945405	0.986461	-0.418994	0.134182	0.576248	-0.308589	0.164922	0.955769	0.0250827	0.994536	1	0.32905	0.0460122	0.182809
NLRC5	-0.0086459	0.843118	0.994368	0.395473	0.330678	0.954584	0.151994	0.738796	0.947701	-0.573717	0.0685282	0.840941	-0.61613	0.0305403	0.293348	0.682247	0.563627	0.997127	-0.414367	0.353395	0.999981	0.0486736	0.808821	0.960068	-0.286441	0.685987	0.915186	0.0214145	0.482555	0.9984	-0.205018	0.901894	1	0.780657	0.0025817	0.0244758
MAPK14	-0.0595333	0.843118	0.994368	0.211435	0.0209985	0.954584	0.185331	0.0154329	0.624921	-0.111817	0.491309	0.850424	-0.0318507	0.802434	0.94328	0.135856	0.457822	0.997127	-0.0285046	0.983547	0.999989	0.0685271	0.388254	0.894139	-0.192699	0.074648	0.490928	-0.0235811	0.335759	0.968777	-0.00168728	0.646357	1	0.0701089	0.789956	0.889919
CMKLR1	0.0996913	0.845834	0.994368	0.320189	0.19504	0.954584	0.171179	0.595194	0.94418	-0.219879	0.710154	0.935376	0.0187104	0.51327	0.840272	0.263829	0.0454359	0.997127	0.152049	0.715591	0.999981	-0.387964	0.112142	0.83667	-0.0562419	0.20151	0.653787	0.336529	0.467919	0.9984	0.0531077	0.666145	1	0.34099	0.0866875	0.261495
CD28	0.0375777	0.848494	0.994368	0.0311759	0.612629	0.954584	-0.551039	0.0809977	0.687539	-0.241287	0.578621	0.869123	-0.756516	0.0470043	0.306367	-0.208408	0.820472	0.997127	0.0779213	0.63507	0.999981	-0.534254	0.185362	0.83667	0.0278894	0.825379	0.943013	0.289983	0.764171	1	0.0365775	0.842493	1	0.568966	0.0722457	0.229302
FPR2	0.294826	0.848532	0.994368	-0.22119	0.708878	0.962367	0.064482	0.959081	0.984717	-0.524663	0.532567	0.850424	0.0843573	0.64254	0.883342	0.677436	0.509202	0.997127	0.473999	0.4251	0.999981	0.230985	0.68449	0.939008	-0.67032	0.0205629	0.331757	-0.962674	0.105729	0.952751	0.280995	0.929052	1	0.657268	0.0539134	0.194836
CD209	-0.34996	0.848542	0.994368	0.153933	0.0192554	0.954584	-0.163858	0.141695	0.782058	-0.824449	0.218793	0.840941	0.442875	0.625314	0.872856	0.0624712	0.248081	0.997127	0.285355	0.360526	0.999981	0.48323	0.214326	0.83667	-0.370622	0.190359	0.643495	-0.0291151	0.87461	1	-0.392902	0.555849	1	-0.462764	0.781895	0.887723
STAT6	-0.0919352	0.848556	0.994368	0.0815194	0.653662	0.956259	-0.12274	0.128346	0.782058	-0.0993465	0.342239	0.845675	-0.0885744	0.597054	0.864781	0.393559	0.103878	0.997127	-0.382251	0.0205483	0.922048	0.0568196	0.60278	0.927536	-0.242278	0.290648	0.719236	-0.163969	0.215458	0.955769	-0.391181	0.0433606	1	0.0975166	0.612425	0.806986
GZMM	0.0918609	0.851239	0.994368	0.346961	0.948472	0.996923	-0.0325158	0.371162	0.879955	-0.81081	0.0663962	0.840941	-0.947867	0.0161398	0.242041	0.188467	0.702717	0.997127	0.0749233	0.858104	0.999981	-0.539182	0.574354	0.927536	0.0576909	0.34613	0.763413	0.134536	0.641433	1	0.138245	0.70633	1	0.805741	0.00845516	0.0556344
HCK	-0.599802	0.851277	0.994368	-0.301476	0.28316	0.954584	0.657823	0.649565	0.947511	-0.495765	0.474142	0.850424	-0.58782	0.305362	0.677668	-0.561851	0.501464	0.997127	-0.943003	0.474657	0.999981	-0.625516	0.618779	0.927536	-0.0822013	0.00635163	0.26977	-0.417252	0.0975447	0.949435	0.559963	0.651288	1	0.44275	0.0652306	0.217092
SLC11A1	0.0216461	0.853998	0.994368	0.0488301	0.954201	0.996923	0.164726	0.831694	0.953123	-0.363041	0.342232	0.845675	0.12699	0.99678	0.999519	0.200699	0.570599	0.997127	-0.113859	0.193848	0.995397	0.374874	0.840807	0.968248	-0.662825	0.00719364	0.26977	-0.167816	0.411898	0.9984	0.423785	0.569756	1	-0.334245	0.789956	0.889919
SH2D1B	-0.035293	0.856605	0.994368	0.313387	0.262338	0.954584	0.126468	0.831549	0.953123	-0.628315	0.17553	0.840941	-0.247419	0.155123	0.494663	0.944291	0.522144	0.997127	-0.612816	0.218082	0.995397	-0.345288	0.088311	0.83667	0.446018	0.397455	0.767572	1.11951	0.0128529	0.849223	-0.0405911	0.978118	1	1.33527	0.00010655	0.00409378
PI3	-1.46896	0.859414	0.920801	0.553074	0.194921	0.973273	3.73207	0.0804034	0.763085	1.58111	0.811378	0.91541	0.705546	0.852696	1	0.183322	0.380666	0.975321	1.01021	0.874324	0.9318	-0.418951	0.516759	0.858914	-0.957147	0.0213061	0.229548	0.659982	0.0287114	0.987396	0.686604	0.676014	0.996815	1.51708	0.500323	1
IGF2R	-0.00977388	0.859449	0.994368	0.062704	0.669269	0.962367	0.0827617	0.557683	0.937544	-0.105149	0.380837	0.845675	0.0931104	0.440836	0.792001	0.242164	0.163893	0.997127	0.0474022	1	1	0.323029	0.0219253	0.83667	-0.474252	0.000363465	0.0828882	-0.394342	0.0195176	0.849223	-0.305082	0.113658	1	-0.135344	0.275011	0.513448
KLRD1	0.0363035	0.864838	0.994368	0.491939	0.414945	0.954584	0.320307	0.825894	0.953123	-0.945947	0.0285447	0.840941	-0.786292	0.0469791	0.306367	0.808637	0.489373	0.997127	-0.440558	0.572676	0.999981	-0.172001	0.43209	0.894139	-0.604144	0.0475556	0.413281	0.172421	0.918219	1	0.0467549	0.550989	1	0.986334	0.000939673	0.0149122
CD40	0.0876722	0.864908	0.994368	0.248258	0.495238	0.954584	-0.0261607	0.786271	0.947701	0.0267922	0.706744	0.934643	-0.30681	0.440841	0.792001	-0.0540673	0.710474	0.997127	-0.0743127	0.950668	0.999981	-0.324686	0.285424	0.885204	0.196933	0.479234	0.838955	0.475891	0.262559	0.968777	0.0698335	0.636551	1	0.577259	0.0190243	0.097117
TNFRSF9	0.190615	0.870338	0.994368	0.43061	0.457346	0.954584	-0.00316728	0.735966	0.947701	-0.4135	0.335157	0.845675	-0.966231	0.0232968	0.248524	0.0866286	0.613217	0.997127	-0.363386	0.173311	0.995397	-0.784864	0.13899	0.83667	-0.649339	0.0365233	0.36787	0.424184	0.924542	1	0.341146	0.524041	1	0.803803	0.00151788	0.0174587
ITK	0.0510029	0.870363	0.994368	0.302591	0.840679	0.985203	-0.344209	0.146737	0.782058	-0.336894	0.403657	0.845675	-1.07158	0.000820974	0.127743	0.134343	0.991772	1	-0.124633	0.3498	0.999981	-0.580762	0.083578	0.83667	-0.147083	0.945052	0.985559	0.395257	0.752301	1	-0.013321	0.815874	1	1.0153	0.00018397	0.00537192
IRF4	0.405434	0.870371	0.994368	0.429549	0.34332	0.954584	0.244659	0.783454	0.947701	-0.738575	0.15097	0.840941	-1.01401	0.0341219	0.295357	1.10426	0.445403	0.997127	-0.170291	0.705362	0.999981	-0.315684	0.718374	0.949711	0.064105	0.73733	0.922498	-0.197949	0.856003	1	0.302188	0.826535	1	1.16116	0.00528657	0.0414968
CARD11	-0.00167101	0.870372	0.994368	0.171243	0.198782	0.954584	-0.00208537	0.794739	0.947976	0.329782	0.224033	0.840941	0.00776696	0.977464	0.999519	0.19928	0.348043	0.997127	-0.173791	0.462013	0.999981	0.0158177	0.648031	0.935947	0.600714	0.0290856	0.366078	0.523412	0.0485531	0.849223	0.00787864	1	1	0.0903715	0.60147	0.801229
CSF3R	0.146953	0.873106	0.994368	-0.0528903	0.429712	0.954584	-0.0532693	0.736032	0.947701	-0.895928	0.0364181	0.840941	-0.319622	0.528999	0.843164	1.21453	0.000437455	0.319342	0.130149	0.650044	0.999981	-0.0260892	0.830112	0.968248	-0.534128	0.0634329	0.463325	-0.437013	0.554024	1	-0.146977	0.923618	1	0.767692	0.0190227	0.097117
CCL15	1.12556	0.880564	0.994368	0.76889	0.358919	0.954584	1.02469	0.765154	0.947701	-0.428317	1	1	-0.867159	0.938492	0.981926	-0.680957	0.327877	0.997127	-0.701276	0.416145	0.999981	-1.33688	0.804221	0.960068	1.04293	0.0795242	0.504806	1.52242	0.212748	0.955769	-0.799727	0.610286	1	2.36708	0.00860176	0.0556344
IL10RA	0.0518505	0.886801	0.994368	0.168234	0.625433	0.954584	-0.200746	0.311859	0.865617	-0.332821	0.168683	0.840941	-0.673613	0.00755228	0.19182	0.330721	0.463194	0.997127	-0.0996671	0.799227	0.999981	-0.236668	0.302223	0.885204	-0.255474	0.204783	0.655672	0.245196	0.981116	1	-0.114008	0.763174	1	0.595834	0.0154148	0.0827413
LTA	0.0387382	0.889515	0.994368	0.39501	0.246168	0.954584	-0.108643	0.912443	0.963967	-0.314776	0.427217	0.845675	-0.620489	0.0777404	0.380249	0.204466	0.30715	0.997127	-0.00518948	0.271235	0.995397	-0.452853	0.273105	0.885204	-0.0117222	0.765151	0.924854	0.317183	0.467751	0.9984	0.0297592	0.546561	1	0.876133	0.0112739	0.0653169
FCGR2A	-0.0151317	0.892289	0.994368	0.0934275	0.360031	0.954584	0.154936	0.379177	0.884344	-0.203768	0.703339	0.934643	0.282256	0.445646	0.795409	0.177695	0.475772	0.997127	0.198334	0.811188	0.999981	0.171573	0.880258	0.976578	-0.507823	0.0132735	0.293626	-0.32758	0.300751	0.968777	0.245174	0.967225	1	-0.179375	0.718566	0.857113
HLA-G	0.0893537	0.89778	0.994368	0.346097	0.225037	0.954584	0.304929	0.357715	0.877507	-0.477614	0.190996	0.840941	-0.653102	0.0427847	0.303201	0.261143	0.725891	0.997127	-0.545001	0.625495	0.999981	0.0594309	0.959951	0.986992	-0.372564	0.274192	0.71503	0.00665898	0.930839	1	0.134511	0.537678	1	0.470241	0.0988532	0.282992
SBNO2	-0.0841074	0.903278	0.994368	0.0473677	0.835081	0.985203	-0.00655398	0.75545	0.947701	-0.121461	0.460088	0.850424	-0.256643	0.0963899	0.409097	0.140715	0.901518	0.997127	-0.405541	0.0088165	0.922048	-0.0842105	0.383253	0.894139	-0.230786	0.159758	0.617054	-0.0409159	0.554024	1	-0.0348834	0.626803	1	0.414622	0.00124765	0.0167551
TIRAP	-0.035577	0.914278	0.994368	-0.0829521	0.63304	0.954584	-0.0866031	0.422226	0.911909	-0.316913	0.0340088	0.840941	-0.22374	0.135365	0.468411	0.103098	0.679951	0.997127	-0.287135	0.0173676	0.922048	0.151773	0.109049	0.83667	-0.0706794	0.800488	0.942157	-0.151065	0.218337	0.955769	0.0150341	0.939943	1	0.0121923	0.757936	0.87964
SPN	0.143816	0.914281	0.994368	0.253587	0.807154	0.978912	-0.105362	0.271616	0.857802	-0.243474	0.474114	0.850424	-0.652269	0.0149525	0.242041	0.173954	0.788585	0.997127	-0.0647088	0.346269	0.999981	-0.547309	0.086894	0.83667	-0.00107756	0.7934	0.941386	-0.095272	0.681578	1	0.0475607	0.560457	1	0.969591	0.000484676	0.00884533
MAPK8	-0.0177528	0.91704	0.994368	-0.211336	0.0425507	0.954584	-0.177407	0.0434818	0.624921	-0.0377525	0.471303	0.850424	0.128409	0.184279	0.546846	-0.0925809	0.35335	0.997127	-0.0272073	0.620634	0.999981	-0.148445	0.112138	0.83667	0.01804	0.804056	0.942157	0.0842791	0.794579	1	0.172692	0.118416	1	0.0927524	0.225609	0.466558
BST2	0.15602	0.917042	0.994368	0.618947	0.133515	0.954584	0.59919	0.189591	0.798784	-0.149699	0.243861	0.845675	-0.0715796	0.539622	0.850809	0.337906	0.182708	0.997127	-0.020328	0.961898	0.999981	0.132058	0.664528	0.936811	-0.109901	0.989003	0.998579	-0.309081	0.230432	0.955769	-0.259783	0.351678	1	0.454285	0.0449993	0.180492
MAGEA3	0.0152907	0.9197	0.994368	-0.134792	0.570126	0.954584	-0.261153	0.438822	0.912995	-0.362737	0.912211	0.980842	0.119867	0.786619	0.94328	-0.0507557	0.53578	0.997127	-0.603709	0.148468	0.995397	-0.230049	0.58655	0.927536	0.992955	0.019431	0.331757	-0.109278	0.629901	1	0.977339	0.0712885	1	0.132984	0.645301	0.817529
HLA-DRB3	0.153642	0.919798	0.994368	0.329324	0.337874	0.954584	0.160091	0.851759	0.956591	-0.242249	0.520653	0.850424	-0.507921	0.0440443	0.303485	0.431182	0.39163	0.997127	-0.156626	0.608536	0.999981	-0.498005	0.126202	0.83667	-0.242387	0.0832634	0.515104	-0.282547	0.21477	0.955769	0.284986	0.794689	1	0.537002	0.0140945	0.0779469
PIK3CG	0.148969	0.922552	0.994368	0.229938	0.390948	0.954584	-0.0818282	0.353887	0.877507	-0.292997	0.213711	0.840941	-0.546667	0.0826907	0.385386	0.238482	0.536108	0.997127	0.12048	0.83124	0.999981	-0.361069	0.259495	0.885204	-0.282086	0.796953	0.941386	0.0868368	0.746319	1	0.0875446	0.597961	1	0.523176	0.0391029	0.163115
STAT2	-0.158499	0.922555	0.994368	0.387765	0.0543626	0.954584	0.279983	0.240976	0.833709	-0.00560247	0.797228	0.957199	-0.0274234	0.619643	0.872856	0.426109	0.438587	0.997127	-0.255033	0.171325	0.995397	0.0828011	0.752776	0.952385	-0.415303	0.126038	0.567665	-0.124655	0.290406	0.968777	-0.155222	0.880246	1	0.425783	0.00120303	0.0167551
ANP32B	0.0219365	0.925312	0.994368	0.265353	0.0487691	0.954584	0.183312	0.181077	0.798784	-0.254669	0.167267	0.840941	0.00519684	0.605481	0.869005	0.338699	0.0832212	0.997127	-0.0477313	0.757065	0.999981	0.203473	0.22464	0.83667	-0.259317	0.0681586	0.483066	-0.206494	0.324018	0.968777	-0.118086	0.484858	1	-0.265676	0.142208	0.350716
LAMP1	-0.0621599	0.925313	0.994368	-0.0604293	0.638202	0.954584	0.125628	0.203558	0.798784	-0.109152	0.741139	0.93929	-0.0845693	0.990341	0.999519	0.0201054	0.426562	0.997127	0.186365	0.172513	0.995397	-0.0339308	0.580704	0.927536	-0.32347	0.0122832	0.287572	-0.0199895	0.616799	1	-0.0296513	0.794689	1	-0.115875	0.113916	0.306773
REL	-0.0133762	0.92807	0.994368	-0.0725567	0.620355	0.954584	-0.198884	0.22239	0.798784	0.189443	0.137126	0.840941	-0.224608	0.200811	0.561656	-0.135839	0.316959	0.997127	-0.503072	0.0283156	0.922048	-0.0796817	0.388252	0.894139	0.0203895	0.626255	0.895808	-0.0536995	0.839021	1	-0.212347	0.546747	1	-0.0174936	0.73818	0.870552
LILRB3	-0.0229892	0.933578	0.994368	0.180138	0.658788	0.961827	0.106455	0.760986	0.947701	-0.378064	0.260879	0.845675	-0.266036	0.292135	0.67081	0.760292	0.0590911	0.997127	-0.166048	0.353274	0.999981	0.179659	0.641417	0.935947	-0.603931	0.0249321	0.343194	-0.591017	0.276138	0.968777	-0.118666	0.631592	1	0.276641	0.326041	0.568142
GZMA	0.335407	0.936349	0.994368	0.730043	0.302908	0.954584	0.412291	0.909558	0.963687	-0.497747	0.344554	0.845675	-0.863849	0.0190428	0.243338	0.462407	0.764884	0.997127	-0.115315	0.522605	0.999981	-0.701795	0.163804	0.83667	-0.124014	0.34861	0.763413	0.380843	0.862191	1	0.260118	0.701332	1	0.923691	0.00103733	0.0157761
PSMB7	0.0223017	0.936352	0.994368	0.183589	0.289655	0.954584	0.24917	0.124709	0.782058	-0.0994802	0.321667	0.845675	0.159553	0.212419	0.578604	0.176095	0.169375	0.997127	0.122208	0.270479	0.995397	0.20614	0.300091	0.885204	-0.555241	0.00136364	0.110607	-0.308958	0.161657	0.955769	-0.230958	0.651288	1	-0.286559	0.184064	0.408409
IL6R	-0.0084771	0.939107	0.994368	0.0917065	0.283113	0.954584	-0.246371	0.686869	0.947701	-0.522173	0.0586896	0.840941	-0.415598	0.182918	0.545122	0.51664	0.0443242	0.997127	0.206829	0.868949	0.999981	0.106762	0.742366	0.95187	-0.182638	0.10679	0.557554	-0.312786	0.233449	0.96281	-0.398582	0.156289	1	0.488938	0.0915694	0.270712
TNFRSF1B	-0.0319264	0.939112	0.994368	0.280785	0.190135	0.954584	0.157824	0.772213	0.947701	-0.341007	0.147087	0.840941	-0.417445	0.0834076	0.385386	0.570935	0.0832048	0.997127	-0.349408	0.215957	0.995397	-0.235022	0.406059	0.894139	-0.40604	0.00943476	0.282967	0.00396869	0.591595	1	-0.0066881	0.763166	1	0.289868	0.133865	0.338156
MX1	0.0459203	0.939113	0.994368	0.802044	0.0293476	0.954584	0.936895	0.137806	0.782058	0.188606	0.532635	0.850424	-0.0681825	0.426626	0.784477	0.620022	0.620629	0.997127	-0.302761	0.429219	0.999981	-0.00142084	0.794708	0.958905	-0.170766	0.55957	0.874703	-0.240717	0.521222	0.9984	-0.0125899	0.945402	1	0.753367	0.0280298	0.129505
CD7	0.000728818	0.941873	0.994368	0.427249	0.423427	0.954584	-0.0745355	0.357691	0.877507	-0.390421	0.282961	0.845675	-0.867006	0.00636987	0.19182	0.570919	0.502665	0.997127	-0.44757	0.0250188	0.922048	-0.380599	0.440398	0.894139	-0.0868232	0.945054	0.985559	0.0279801	0.575336	1	0.082268	0.716632	1	0.945229	0.000221807	0.00599701
FCER1G	0.101212	0.941875	0.994368	0.285889	0.174839	0.954584	0.149684	0.673472	0.947511	-0.0713992	0.643071	0.909776	0.00325076	0.830641	0.951915	0.189712	0.39163	0.997127	0.104535	0.939725	0.999981	-0.169133	0.283368	0.885204	-0.331937	0.0205818	0.331757	-0.18332	0.331197	0.968777	0.223651	0.76317	1	0.132157	0.418195	0.646785
ITGAX	0.0217674	0.941876	0.994368	-0.0502559	0.965643	0.998469	-0.18974	0.232267	0.807404	-0.349483	0.240167	0.845675	-0.107767	0.136468	0.468411	0.184706	0.568681	0.997127	-0.0508242	0.929303	0.999981	-0.0256616	0.199577	0.83667	-0.388759	0.0466622	0.410403	-0.184433	0.380395	0.986684	0.341624	0.533166	1	0.349138	0.115931	0.307744
HLA-C	-0.0125024	0.941876	0.994368	0.285231	0.539353	0.954584	0.274655	0.570067	0.937544	-0.204448	0.262925	0.845675	-0.373422	0.0448991	0.303485	0.107941	0.639803	0.997127	-0.350302	0.103573	0.995397	-0.103923	0.484906	0.911969	-0.101546	0.996334	1	-0.0768761	0.888162	1	0.101226	0.574428	1	0.254266	0.157839	0.374099
CCL20	0.793749	0.9474	0.994368	0.411195	0.156217	0.954584	0.210112	0.202233	0.798784	-0.464141	0.435369	0.845675	-0.406966	0.336807	0.710854	-0.313127	0.942449	0.997127	-0.885447	0.0314156	0.922048	-0.0411391	0.149123	0.83667	-0.711814	0.0124374	0.287572	-0.551877	0.11453	0.952751	1.03852	0.612284	1	0.455089	0.333887	0.5735
KIR_Inhibiting_Subgroup_2	0.049933	0.949942	0.994368	0.485599	0.300651	0.954584	0.444238	0.507642	0.928316	-0.472794	0.527758	0.850424	-0.593375	0.0706105	0.369514	-0.277087	0.975091	1	-0.626067	0.0578872	0.995397	-0.0869919	0.854455	0.968722	-0.455679	0.133689	0.576248	-0.483679	0.0331218	0.849223	0.139901	0.923247	1	0.816249	0.00994859	0.0605206
CR2	-0.696555	0.95015	0.994368	-0.150294	0.375138	0.954584	-1.24166	0.0119191	0.624921	0.0524066	0.0332011	0.840941	-1.18446	0.0395152	0.297382	-0.498524	0.764806	0.997127	-0.411744	0.432917	0.999981	-0.338776	0.432176	0.894139	0.058194	0.765135	0.924854	0.565877	0.255597	0.968777	0.516292	0.607411	1	0.543064	0.916771	0.960211
ULBP2	-0.0852943	0.950163	0.994368	0.161029	0.625399	0.954584	0.430661	0.0490803	0.624921	0.421471	0.148343	0.840941	0.348437	0.072504	0.370126	-0.392202	0.718109	0.997127	0.327548	0.223625	0.995397	-0.173866	0.808808	0.960068	-0.669472	0.0280702	0.365915	-0.0710742	0.880818	1	-0.261622	0.384419	1	-0.00270948	0.513817	0.725548
HLA-DOB	0.250997	0.955697	0.994368	0.131964	0.427602	0.954584	-0.11718	0.149836	0.792613	-0.0933306	0.894144	0.980842	-1.08715	0.00361811	0.155733	-0.195284	0.901516	0.997127	0.307324	0.879789	0.999981	-0.758084	0.094746	0.83667	-0.103029	0.550311	0.867679	0.282768	0.849804	1	0.116356	0.3342	1	0.895147	0.00380732	0.0325685
CTSL	0.0896735	0.955698	0.994368	0.0605725	0.350688	0.954584	0.2796	0.187128	0.798784	-0.350926	0.547807	0.850849	0.0553982	0.482576	0.832814	0.0754434	0.541299	0.997127	-0.216457	0.413337	0.999981	0.226985	0.894681	0.97772	-0.70915	0.0171039	0.331757	-0.49004	0.17983	0.955769	-0.181615	0.493461	1	-0.267033	0.510485	0.723601
GZMH	0.407987	0.958455	0.994368	0.92912	0.0829024	0.954584	0.599675	0.590056	0.94418	-0.422639	0.321554	0.845675	-0.876121	0.0376429	0.295357	0.305905	0.353202	0.997127	-0.0583419	0.731016	0.999981	-0.621043	0.160978	0.83667	0.0330151	0.348511	0.763413	0.391277	0.76426	1	0.220773	0.874792	1	1.26099	1.92388e-05	0.00263864
CCL3	0.129848	0.958463	0.994368	0.423452	0.181772	0.954584	0.572845	0.194567	0.798784	-0.320508	0.446261	0.845675	0.0164068	0.836936	0.95463	0.856444	0.0232879	0.997127	0.143412	0.972579	0.999981	0.38769	0.443112	0.894139	-0.867544	0.00152324	0.111196	-0.505355	0.167346	0.955769	-0.24737	0.133657	1	0.332949	0.263691	0.502614
CTLA4	0.0142954	0.958464	0.994368	0.158929	0.687666	0.962367	-0.136166	0.472633	0.912995	0.010766	0.92324	0.983233	-0.691386	0.00702389	0.19182	0.216401	0.983546	1	-0.081658	0.339309	0.999981	-0.538781	0.0713571	0.83667	-0.232909	0.793412	0.941386	0.0339534	1	1	0.013783	0.403447	1	1.08426	4.72928e-05	0.00345237
CD3D	0.23403	0.96123	0.994368	0.520725	0.216903	0.954584	0.00406339	0.538152	0.928316	-0.632264	0.127681	0.840941	-0.913183	0.00871331	0.192749	0.296226	0.252354	0.997127	0.0707058	0.299247	0.995397	-0.509633	0.197963	0.83667	0.0535789	0.945055	0.985559	0.263212	0.776372	1	0.242507	0.502127	1	1.02874	0.00042267	0.00833916
FUT7	0.285822	0.963971	0.994368	0.346722	0.439912	0.954584	0.00902055	0.822994	0.953123	-0.356713	0.429659	0.845675	-0.608399	0.0394305	0.297382	0.516298	0.828454	0.997127	-0.16358	0.286171	0.995397	-0.185477	0.952628	0.986461	-0.177941	0.127977	0.567665	0.243661	0.704634	1	0.319502	0.602385	1	0.852827	0.0296309	0.134351
IL18RAP	0.19583	0.963981	0.994368	0.190112	0.450753	0.954584	0.141252	0.452323	0.912995	-0.660607	0.10914	0.840941	-0.743644	0.0426826	0.303201	0.616412	0.451321	0.997127	-0.298031	0.146652	0.995397	-0.390653	0.784018	0.954059	-0.648675	0.159516	0.617054	-0.601427	0.223871	0.955769	-0.063831	0.901822	1	1.24002	0.00320835	0.0292762
HLA-A	-0.0290771	0.963999	0.994368	0.348372	0.402966	0.954584	0.212117	0.909562	0.963687	-0.333131	0.232902	0.843991	-0.519213	0.0384369	0.295357	0.440626	0.65445	0.997127	-0.34678	0.570799	0.999981	-0.150038	0.5198	0.914346	-0.367069	0.18124	0.643495	-0.105286	0.471561	0.9984	0.100949	0.742376	1	0.354656	0.0416876	0.169066
CD48	0.024158	0.966765	0.994368	0.441791	0.346975	0.954584	-0.182342	0.432935	0.912995	-0.393617	0.213705	0.840941	-0.781811	0.0159855	0.242041	0.164645	0.337526	0.997127	0.186684	0.972581	0.999981	-0.425488	0.240701	0.865574	-0.258672	0.245066	0.693303	0.137671	0.880834	1	-0.126725	0.641426	1	0.752461	0.00487381	0.0397514
CD74	0.11388	0.969535	0.994368	0.139089	0.592772	0.954584	-0.111174	0.526141	0.928316	-0.168199	0.53868	0.850424	-0.555546	0.0174609	0.242041	0.037782	0.541299	0.997127	-0.141885	0.552351	0.999981	-0.438176	0.0975058	0.83667	-0.134359	0.375239	0.763413	-0.0221869	0.511083	0.9984	0.247551	0.641452	1	0.497016	0.00755124	0.0524239
SH2D1A	0.0845864	0.972298	0.994368	0.481329	0.572999	0.954584	-0.0881303	0.363408	0.877507	-0.303171	0.429941	0.845675	-1.16542	0.00243664	0.155733	0.335831	0.757016	0.997127	0.191783	0.950657	0.999981	-0.608513	0.162373	0.83667	-0.301081	0.334541	0.753965	0.229098	0.740295	1	-0.0513275	0.939941	1	0.857024	0.00344114	0.0306346
CXCR3	0.377009	0.972301	0.994368	0.481997	0.866021	0.989622	0.1051	0.613068	0.94418	-0.531513	0.148355	0.840941	-1.11472	0.00343481	0.155733	0.063175	0.549749	0.997127	0.395093	0.437244	0.999981	-0.706381	0.137878	0.83667	0.295309	0.919484	0.975621	0.139069	0.912036	1	0.125012	0.493416	1	1.50793	2.65491e-06	0.00116628
CXCR1	0.0455758	0.97505	0.994368	-0.148863	0.404583	0.954584	0.125694	0.615363	0.94418	-0.340266	0.807705	0.960487	0.14402	0.355001	0.728816	0.731893	0.273648	0.997127	0.0420319	0.140909	0.995397	0.190638	0.0526787	0.83667	-0.997321	0.0174214	0.331757	-0.973233	0.0580127	0.849223	-0.168731	0.978122	1	0.824234	0.223092	0.466558
IL2RB	0.221585	0.975071	0.994368	0.390371	0.653652	0.956259	0.0945223	0.488585	0.914532	-0.231937	0.575631	0.866413	-0.614184	0.036218	0.295357	0.299581	0.375112	0.997127	0.0766	0.312214	0.995397	-0.625123	0.123934	0.83667	-0.0328669	0.811172	0.9425	0.194217	0.710751	1	0.0709764	0.560477	1	1.05467	4.62015e-05	0.00345237
IL32	0.0107804	0.977841	0.994368	0.100307	0.749377	0.969015	0.033204	0.915374	0.96564	-0.175384	0.328431	0.845675	-0.383299	0.110937	0.437717	0.100615	0.606146	0.997127	-0.580676	0.0922839	0.995397	-0.0276244	0.865872	0.97199	-0.460099	0.0754017	0.491457	-0.500087	0.151019	0.955769	0.34696	0.344637	1	0.342603	0.0132997	0.0746829
IFI16	0.116001	0.977841	0.994368	0.612083	0.0200207	0.954584	0.498318	0.221007	0.798784	-0.162476	0.414104	0.845675	-0.0610426	0.585902	0.860581	0.167697	0.868953	0.997127	0.0838959	0.961898	0.999981	0.121352	0.934512	0.985829	-0.367886	0.246957	0.693303	-0.267215	0.93084	1	-0.316693	0.358801	1	0.28622	0.176144	0.399332
ICAM4	0.91214	0.980601	0.994368	0.967796	0.380927	0.954584	0.747945	0.947391	0.98426	-0.843035	0.0787402	0.840941	1.09587	0.677532	0.899451	1.95293	0.342441	0.997127	-1.11009	0.401412	0.999981	1.12897	0.421501	0.894139	-0.165112	0.156844	0.613014	0.14535	0.818912	1	0.561648	0.588283	1	0.878997	0.0220888	0.109693
CCL5	0.945651	0.98061	0.994368	0.465178	0.573058	0.954584	0.0284513	0.315369	0.872044	-1.16472	0.0812404	0.840941	-1.49571	0.0168934	0.242041	1.01779	0.288166	0.997127	0.401051	0.441328	0.999981	-1.16003	0.0431442	0.83667	-0.412825	0.278238	0.715196	-0.0404699	0.591591	1	-0.182992	0.901894	1	1.72678	6.59675e-05	0.00347509
GZMB	0.17938	0.983379	0.994368	0.584073	0.249221	0.954584	0.499545	0.834552	0.953406	-0.104778	0.440805	0.845675	-0.559932	0.0489129	0.313214	0.272664	0.710455	0.997127	-0.19817	0.49613	0.999981	-0.729934	0.207681	0.83667	0.01084	0.626245	0.895808	0.110593	0.407411	0.9984	0.576518	0.528657	1	1.22705	0.00144184	0.0172756
PLAU	-0.426886	0.986149	0.994368	-0.162425	0.653662	0.956259	-0.200852	0.600289	0.94418	0.803919	0.876035	0.980842	0.273225	0.284893	0.66233	-0.494558	0.901521	0.997127	0.103954	0.890649	0.999981	0.233938	0.959951	0.986992	-0.936705	0.0497873	0.42183	-0.505387	0.301341	0.968777	0.232612	0.831879	1	0.240342	0.781926	0.887723
MIF	-0.0438053	0.986149	0.994368	-0.639749	0.0309868	0.954584	-0.641983	0.361565	0.877507	-0.231022	0.790153	0.957199	-0.342141	0.648389	0.886375	-0.411438	0.80725	0.997127	0.0528811	0.464678	0.999981	-0.0888929	0.0287718	0.83667	-0.0265574	0.0418225	0.385803	-0.599444	0.053641	0.849223	0.12342	0.0426591	1	0.291259	0.241558	0.485777
ISG20	0.0147393	0.988919	0.994368	0.480179	0.246279	0.954584	0.383025	0.738789	0.947701	-0.288799	0.471299	0.850424	-0.350046	0.0908545	0.399541	0.530658	0.529328	0.997127	-0.302015	0.184598	0.995397	-0.119814	0.923626	0.98287	-0.264805	0.176765	0.643495	-0.254104	0.140093	0.955769	0.254422	0.858677	1	0.760242	0.00554552	0.0426129
CCL4	-0.104343	0.988919	0.994368	0.594595	0.093679	0.954584	0.511335	0.30662	0.864022	-0.24422	0.194124	0.840941	-0.275777	0.138598	0.468411	0.75781	0.0832048	0.997127	-0.144627	0.630372	0.999981	0.32873	0.586961	0.927536	-0.907049	0.00969065	0.282967	-0.436077	0.224338	0.955769	-0.424165	0.241569	1	0.505776	0.0174792	0.0904951
CFB	0.251165	0.988919	0.994368	0.373089	0.292929	0.954584	0.0490248	0.941579	0.981932	-1.0273	0.0317709	0.840941	-0.429054	0.396745	0.761624	0.180032	0.421211	0.997127	-0.757642	0.0360249	0.922048	0.268408	0.291643	0.885204	-0.232342	0.234066	0.686218	-0.725244	0.236612	0.968777	0.634957	0.696277	1	0.544583	0.0988532	0.282992
CD2	0.292112	0.997229	0.999969	0.51934	0.28631	0.954584	0.143763	0.811714	0.95267	-0.720468	0.0727669	0.840941	-0.987778	0.0082994	0.19182	0.330592	0.45766	0.997127	-0.0140367	0.558893	0.999981	-0.610319	0.306425	0.885204	0.0809414	1	1	0.151096	0.905765	1	0.300738	0.399488	1	1.19934	4.71897e-05	0.00345237
IL13RA2	0.133328	1	1	0.472544	0.428916	0.954584	0.656446	0.705414	0.947701	-1.5917	0.209499	0.840941	0.745723	0.331877	0.704274	2.32168	0.0350613	0.997127	-0.511382	0.138281	0.995397	1.44744	0.0331747	0.83667	-0.201033	0.352569	0.763413	-0.0484212	0.268368	0.968777	-0.341022	0.794425	1	0.969886	0.118938	0.314582
CD96	0.209079	1	1	0.0852206	0.738513	0.969015	-0.338431	0.326086	0.877507	-0.247802	0.572515	0.866	-0.665055	0.104747	0.42598	-0.108629	0.877078	0.997127	-0.178641	0.630368	0.999981	-0.352991	0.202789	0.83667	0.666452	0.0330225	0.36787	0.652855	0.105786	0.952751	0.423917	0.233415	1	0.812473	0.00157845	0.0174587

## Sheet: STable7.
Supplementary Table 7: Differential gene expression associated with molecular subtypes of UC.
Gene	TCGA: Ba_Sq (ref) vs. Lum			TCGA: Ba_Sq (ref) vs. LumI			TCGA: Ba_Sq (ref) vs. LumP			TCGA: Ba_Sq (ref) vs. Neuronal			TCGA: Lum (ref) vs. LumI			TCGA: Lum (ref) vs. LumP			TCGA: Lum (ref) vs. Neuronal			TCGA: LumI (ref) vs. LumP			TCGA: LumI (ref) vs. Neuronal			TCGA: LumP (ref) vs. Neuronal			MDA: Basal (ref) vs. Luminal			MDA: Basal (ref) vs. p53			MDA: Luminal (ref) vs. p53			LundTax: Basal_SCC (ref) vs. GU			LundTax: Basal_SCC (ref) vs. Mes_like			LundTax: Basal_SCC (ref) vs. Neuronal			LundTax: Basal_SCC (ref) vs. Uro
	log2FoldChange	p-value	FDR adjusted p-value	log2FoldChange	p-value	FDR adjusted p-value	log2FoldChange	p-value	FDR adjusted p-value	log2FoldChange	p-value	FDR adjusted p-value	log2FoldChange	p-value	FDR adjusted p-value	log2FoldChange	p-value	FDR adjusted p-value	log2FoldChange	p-value	FDR adjusted p-value	log2FoldChange	p-value	FDR adjusted p-value	log2FoldChange	p-value	FDR adjusted p-value	log2FoldChange	p-value	FDR adjusted p-value	log2FoldChange	p-value	FDR adjusted p-value	log2FoldChange	p-value	FDR adjusted p-value	log2FoldChange	p-value	FDR adjusted p-value	log2FoldChange	p-value	FDR adjusted p-value	log2FoldChange	p-value	FDR adjusted p-value	log2FoldChange	p-value	FDR adjusted p-value	log2FoldChange
ANP32B	-0.84244	0.000790167	0.139337	-0.589257	0.0104546	0.313761	-0.641894	0.000304554	0.00120176	0.0397355	1	1	0.253184	1	1	0.200546	1	1	0.882176	0.0783217	1	-0.0526379	1	1	0.628992	0.249742	1	0.68163	0.0783217	0.60184	-0.630136	7.74995e-05	0.00153735	-0.313236	0.0385287	0.289958	0.3169	0.0887393	0.142373	-0.552711	0.034521	0.100824	-0.31104	0.44885	1	-0.00409989	0.77691	1	-0.793613
IFITM1	-1.95421	0.0008166	0.139337	-1.08253	0.0107826	0.313761	-1.43578	6.10081e-06	5.56699e-05	-0.642955	0.65697	1	0.871678	0.083349	1	0.518432	0.65697	1	1.31125	0.0979021	1	-0.353246	0.0296985	0.090711	0.439575	0.532508	1	0.792821	0.105054	0.668943	-1.47435	6.71716e-06	0.000376662	-0.879437	0.00131313	0.0330547	0.594909	0.000980726	0.00325423	-1.35928	0.000501998	0.00523512	-0.852742	0.0580772	0.477698	-0.793504	0.518519	1	-1.67247
IFIT1	-2.68479	0.000954365	0.139337	-1.04735	0.234256	1	-1.1308	0.000238257	0.000999585	-0.509827	1	1	1.63744	0.0258793	1	1.55399	1	1	2.17497	0.0391608	1	-0.0834508	0.0841688	0.204949	0.537522	0.870588	1	0.620972	0.224941	1	-1.06279	0.00330686	0.0168838	-0.641546	0.177471	0.575347	0.421241	0.015783	0.0341963	-0.821613	0.0581934	0.157338	-1.43171	0.0581934	0.477698	-0.746729	1	1	-2.0869
PSMB7	-0.829267	0.00139919	0.164561	-0.601253	0.00430588	0.196456	-0.564817	0.000479698	0.00168356	-0.390968	0.768267	1	0.228015	1	1	0.26445	1	1	0.438299	0.352448	1	0.0364352	1	1	0.210285	1	1	0.173849	1	1	-0.711146	1.03777e-05	0.000445629	-0.634661	3.35499e-05	0.00226461	0.0764847	0.407344	0.543621	-0.548218	0.0107989	0.0418404	-0.297528	0.596859	1	-0.429034	0.575988	1	-0.705571
FCGR3A	-1.43234	0.00160479	0.164561	-0.51892	0.268608	1	-1.09716	7.61216e-05	0.00044455	-0.64989	0.531469	1	0.913417	0.161903	1	0.335173	1	1	0.782447	0.531469	1	-0.578244	0.0986716	0.227944	-0.13097	1	1	0.447274	0.531469	1	-0.876279	0.00165956	0.0102668	-0.302127	0.21301	0.61951	0.574152	0.0162946	0.0350887	-0.99819	0.000815431	0.00659859	-0.87581	0.00961327	0.133596	-0.823511	0.29373	1	-1.2042
CD14	-1.15586	0.00212488	0.164561	-0.499711	0.302962	1	-1.60956	1.82945e-09	3.33875e-07	-0.151918	0.768053	1	0.656151	0.115832	1	-0.453698	0.12374	0.9033	1.00394	0.444755	1	-1.10985	2.94782e-05	0.000990014	0.347793	1	1	1.45764	0.115832	0.704645	-1.2882	4.11461e-05	0.00110042	-0.0314523	0.913001	1	1.25675	1.79736e-07	2.62414e-06	-1.19546	8.6852e-06	0.00031701	-0.257749	1	1	-0.190034	1	1	-1.23375
ISG15	-2.03505	0.00216044	0.164561	-0.913555	0.337456	1	-0.45888	0.0467499	0.0912497	-0.247893	0.954005	1	1.12149	0.204775	1	1.57617	0.807667	1	1.78716	0.0895105	1	0.454675	0.807667	1	0.665662	0.807667	1	0.210987	0.587373	1	-0.54271	0.0456554	0.108916	-0.575471	0.307536	0.740911	-0.0327613	0.307536	0.423587	-0.675353	0.0326809	0.0975166	-1.63738	0.000495499	0.0278242	-0.511266	1	1	-1.15675
IRF7	-1.3877	0.00225427	0.164561	-0.505823	0.248814	1	-0.970229	4.89847e-05	0.000322152	-0.133114	1	1	0.881882	0.135758	1	0.417476	1	1	1.25459	0.0783217	1	-0.464406	0.134414	0.290303	0.372709	0.298452	1	0.837115	0.0761518	0.60184	-0.85267	0.000759775	0.00590038	-0.418684	0.121598	0.47724	0.433986	0.0111009	0.0255636	-0.759812	0.00472337	0.0220172	-1.07543	0.00187826	0.0507827	-0.357767	1	1	-1.38739
IL15RA	-1.16764	0.00288625	0.189155	-0.764672	0.0032383	0.181843	-1.47639	4.7637e-08	2.35189e-06	-0.74379	0.202638	1	0.402963	0.78042	1	-0.308756	0.201721	1	0.423845	0.78042	1	-0.71172	0.00288625	0.0153793	0.0208818	0.78042	1	0.732601	0.185527	0.891018	-1.23985	5.19904e-06	0.000376662	-0.216339	0.349412	0.758659	1.02351	3.97561e-06	3.49662e-05	-1.48663	4.64344e-06	0.000221689	-0.91171	0.000806622	0.0309913	-0.914896	0.120319	1	-1.27583
FCER1G	-1.16983	0.00341617	0.191058	-0.392857	0.466439	1	-1.29437	3.75126e-06	4.14912e-05	-0.157917	1	1	0.776973	0.00964339	1	-0.12454	0.569705	1	1.01191	0.569705	1	-0.901513	0.00133339	0.00851404	0.23494	1	1	1.13645	0.182335	0.891018	-1.11035	7.30974e-05	0.00153735	-0.117005	0.852625	1	0.99334	7.10278e-06	5.5753e-05	-0.985568	0.000313919	0.00409216	-0.624273	0.116231	0.737816	-0.301724	1	1	-1.25375
CFB	-1.82207	0.00366412	0.191058	-0.226523	0.927335	1	-1.31576	4.38399e-05	0.000304791	1.28576	0.927335	1	1.59554	0.0156037	1	0.506306	0.927335	1	3.10783	0.0666684	1	-1.08924	0.00414617	0.0192245	1.51229	0.62488	1	2.60152	0.0666684	0.565906	-0.665036	0.00110619	0.00740841	0.566717	0.967071	1	1.23175	0.000760371	0.0026377	-0.914161	0.0152655	0.0548955	-0.905381	0.0646486	0.491726	1.11902	0.941006	1	-1.24386
MICB	-1.29616	0.00410946	0.199994	-0.738124	0.0520124	0.705986	-0.794754	0.00410946	0.010714	0.0565157	1	1	0.558039	0.484141	1	0.501408	1	1	1.35268	0.0223776	1	-0.0566308	0.651652	1	0.794639	0.0520124	1	0.85127	0.173567	0.891018	-0.753419	0.00737599	0.0287978	-0.248636	0.210487	0.617091	0.504783	0.0176126	0.0368401	-1.05477	0.00157415	0.0105425	-0.838792	0.0181628	0.22098	-0.11088	1	1	-0.981706
IFI35	-1.29134	0.00541019	0.213351	-0.538262	0.337456	1	-0.733322	0.00735939	0.0181498	-0.175625	0.826366	1	0.753083	0.156861	1	0.558023	0.615617	1	1.11572	0.234965	1	-0.19506	0.547203	0.939395	0.362637	0.615617	1	0.557697	0.366308	1	-0.585986	0.0171021	0.0518031	-0.334864	0.11514	0.461824	0.251121	0.188489	0.279101	-0.667965	0.0215895	0.0713137	-0.912	0.00494919	0.0840211	-0.361634	1	1	-1.12023
FPR2	-1.75071	0.00558554	0.213351	-0.715232	0.276308	1	-1.71032	2.50124e-06	3.14811e-05	-0.669009	1	1	1.03547	0.8695	1	0.0403872	1	1	1.0817	0.8695	1	-0.995088	0.304613	0.576768	0.046223	1	1	1.04131	0.848926	1	-1.39592	8.46358e-05	0.00158421	-0.608364	0.0631453	0.372063	0.787555	0.0178659	0.0372632	-1.22749	0.00650266	0.0287625	-0.723291	0.68116	1	-0.837367	0.891459	1	-1.94212
PSMB9	-1.50925	0.00566614	0.213351	-0.847916	0.0471338	0.688154	-1.19832	6.11499e-05	0.000371995	-0.287691	1	1	0.661338	0.430541	1	0.310935	1	1	1.22156	0.253228	1	-0.350403	0.182252	0.380125	0.560225	0.634056	1	0.910628	0.253228	1	-1.08189	0.000334358	0.00383235	-0.291639	0.192603	0.590727	0.790248	0.00501565	0.0128022	-1.32734	2.44346e-05	0.000575395	-1.26256	0.000327058	0.0247545	-0.53866	0.793686	1	-1.45029
IFIH1	-1.22121	0.00586652	0.213351	-0.786669	0.0411953	0.649702	-0.962933	2.95649e-05	0.000215824	-0.457353	0.510478	1	0.434542	0.357225	1	0.258278	0.413778	1	0.763858	0.070805	1	-0.176264	0.070805	0.182642	0.329316	0.413778	1	0.50558	0.325533	1	-0.877846	0.000602663	0.00511563	-0.468987	0.101501	0.45318	0.408859	0.0031516	0.00868177	-0.927837	0.000863774	0.00685386	-1.27033	0.000124656	0.0206577	-0.696719	0.411644	1	-1.34953
FCGR2A	-1.21545	0.00621809	0.213351	-0.902048	0.00399301	0.196456	-1.68837	4.59968e-08	2.35189e-06	-0.2215	1	1	0.313407	0.484141	1	-0.472918	0.102906	0.816538	0.993955	1	1	-0.786325	0.00301689	0.0155449	0.680548	1	1	1.46687	0.255192	1	-1.39795	2.56806e-05	0.000806457	-0.100601	0.64224	0.935758	1.29735	6.273e-07	7.13008e-06	-1.42479	6.22558e-07	7.57446e-05	-0.62246	0.18614	0.955828	-0.330607	1	1	-1.49702
TAP1	-1.43214	0.00636528	0.213351	-0.55602	0.345687	1	-0.815208	0.000738201	0.00241653	-0.576722	1	1	0.876121	0.345687	1	0.616933	1	1	0.855419	0.345687	1	-0.259187	0.184787	0.384315	-0.0207017	1	1	0.238486	0.345687	1	-0.850971	0.00071745	0.00569281	-0.526634	0.0345502	0.269502	0.324337	0.0345502	0.0638523	-0.846122	0.00238629	0.0142786	-1.28868	0.000419194	0.025501	-0.822311	0.651156	1	-1.1791
CD274	-2.7937	0.00642977	0.213351	-1.60426	0.0463545	0.688154	-2.13368	0.000105133	0.000562164	-0.353881	1	1	1.18945	0.0214789	1	0.660024	1	1	2.43982	0.0214789	1	-0.529423	0.0244937	0.0777409	1.25037	0.195262	1	1.7798	0.0694066	0.582377	-2.19974	0.000365196	0.00403929	-1.0135	0.0622284	0.372063	1.18624	0.00338503	0.00925495	-2.40192	9.99478e-07	0.000104231	-1.94718	0.000397196	0.025501	-0.663325	1	1	-2.31694
NOD2	-1.72326	0.00709028	0.214472	-1.43163	0.00709028	0.27641	-1.90016	6.60151e-07	1.23567e-05	0.196977	0.845956	1	0.291629	0.845956	1	-0.176908	0.845956	1	1.92023	0.319917	1	-0.468538	0.126173	0.27911	1.6286	0.319917	1	2.09714	0.10471	0.668943	-1.80049	7.78197e-06	0.000376662	-0.637821	0.0358282	0.275311	1.16267	0.00370389	0.0100515	-1.98353	6.30031e-06	0.000255513	-1.59049	0.000339103	0.0247545	-0.0886465	1	1	-2.08756
IL17B	1.0593	0.00755243	0.214472	0.802963	0.267204	1	-0.403488	0.974838	1	2.82533	0.408425	1	-0.25634	0.974838	1	-1.46279	0.00150403	0.282824	1.76603	0.974838	1	-1.20645	0.0515988	0.138993	2.02237	0.974838	1	3.22882	0.284524	1	0.107149	0.657975	0.84267	1.3362	0.000721075	0.0239266	1.22905	0.00134502	0.00423217	0.196397	1	1	0.289507	1	1	2.75933	1	1	0.140321
CCR1	-1.23632	0.0077213	0.214472	-0.593765	0.251952	1	-0.994054	0.000472282	0.00166944	-0.711087	0.813498	1	0.642551	0.0283482	1	0.242262	1	1	0.525229	1	1	-0.400289	0.0285279	0.0875017	-0.117322	1	1	0.282967	1	1	-0.834709	0.00893409	0.0327733	-0.28326	0.397372	0.771494	0.551449	0.00893409	0.0211749	-0.837642	0.0112027	0.043042	-0.544113	0.316158	1	-0.820747	0.68866	1	-1.16275
CTSL	-1.20721	0.00772352	0.214472	-0.574441	0.417379	1	-0.875154	0.000450297	0.00161929	-0.908147	0.417379	1	0.632765	0.0972405	1	0.332053	1	1	0.299059	0.794406	1	-0.300712	0.0539498	0.144792	-0.333706	0.794406	1	-0.0329937	0.794406	1	-0.861085	0.00472841	0.0218465	-0.566953	0.0445325	0.32144	0.294132	0.028594	0.0543583	-0.562247	0.0403747	0.115204	-0.128952	1	1	-0.889398	0.404149	1	-0.983524
BST2	-1.70361	0.00793252	0.214472	-0.844362	0.173301	1	-0.567235	0.0503996	0.0975907	-0.555983	1	1	0.859249	0.726212	1	1.13638	1	1	1.14763	0.156643	1	0.277127	1	1	0.288379	1	1	0.0112518	1	1	-0.687239	0.0269527	0.074247	-0.933234	0.0269527	0.252249	-0.245995	0.881974	1	-0.899062	0.00411855	0.0210205	-1.25504	0.00580595	0.0921379	-0.780979	1	1	-1.011
CCL3L1	-1.82638	0.00845486	0.22043	-0.975664	0.251343	1	-1.2776	0.00039697	0.00147101	-0.29806	0.984089	1	0.850715	0.251343	1	0.548783	0.83569	1	1.52832	0.251748	1	-0.301932	0.251343	0.495892	0.677604	0.83569	1	0.979536	0.260509	1	-1.24833	0.00357189	0.0177379	-0.573019	0.188786	0.590727	0.675313	0.0232031	0.0459149	-0.990081	0.0442898	0.123403	-0.858777	0.432598	1	-0.432034	1	1	-1.62822
ICAM1	-1.28974	0.00887083	0.2233	-0.296032	0.654545	1	-1.47134	8.22985e-06	7.2383e-05	1.26065	0.654545	1	0.99371	0.0671329	1	-0.181602	0.654545	1	2.5504	0.0671329	1	-1.17531	0.00553099	0.0237507	1.55669	0.289974	1	2.732	0.048574	0.48574	-1.4474	0.000229648	0.00303056	-0.154342	0.831102	1	1.29306	1.92338e-05	0.000126493	-1.18121	0.0045891	0.0216132	-0.861071	0.0361522	0.347251	1.0453	1	1	-1.37509
STAT1	-1.34108	0.00997969	0.242839	-0.458679	0.626846	1	-0.684071	0.00300193	0.00811632	-0.583488	0.909937	1	0.882403	0.185032	1	0.65701	1	1	0.757594	0.234965	1	-0.225392	0.271244	0.53228	-0.124809	1	1	0.100583	0.793686	1	-0.660209	0.00526662	0.0231807	-0.478845	0.0691553	0.392199	0.181364	0.0950139	0.150783	-0.88251	0.00167456	0.0110129	-1.11842	0.000246591	0.0247545	-0.818804	0.339012	1	-0.968503
CCL3	-1.64933	0.0105701	0.248909	-0.954283	0.177505	1	-1.18135	0.000636874	0.00214248	0.0735649	1	1	0.695042	0.156643	1	0.46798	1	1	1.72289	0.156643	1	-0.227062	0.177505	0.373425	1.02785	0.19195	1	1.25491	0.177505	0.891018	-1.15096	0.00161309	0.0100646	-0.451925	0.179698	0.575347	0.699037	0.00866556	0.0207111	-0.981395	0.0442898	0.123403	-0.949754	0.13711	0.82041	-0.0908534	1	1	-1.57294
MEFV	-1.82497	0.011675	0.260047	-1.53957	0.00227092	0.150706	-2.70134	1.64134e-08	1.19818e-06	-0.298113	1	1	0.285402	1	1	-0.876369	1	1	1.52686	1	1	-1.16177	0.404697	0.729715	1.24146	1	1	2.40323	0.882379	1	-2.4561	1.16588e-06	0.000209393	-0.69406	0.0296251	0.263735	1.76204	0.000370579	0.00143923	-2.30997	3.20237e-06	0.000179825	-0.994469	0.0697591	0.524991	-0.512464	1	1	-2.72575
ITGA5	-1.25516	0.0117555	0.260047	-0.631689	0.0990292	1	-2.1392	7.37017e-09	6.72528e-07	-0.0797185	0.920571	1	0.623468	0.532508	1	-0.884044	0.0122753	0.421455	1.17544	0.0559441	1	-1.50751	0.000513505	0.00471663	0.55197	0.532508	1	2.05948	0.0117555	0.372535	-1.74939	8.25562e-06	0.000376662	0.299731	0.11043	0.461824	2.04912	1.59872e-12	1.66724e-10	-1.5516	4.86001e-06	0.000221689	-0.269066	0.835126	1	-0.0852161	1	1	-1.32175
TRAF2	-0.692561	0.0123844	0.263063	-0.318712	0.330207	1	-0.589304	0.000278111	0.0011155	0.0579586	0.906418	1	0.37385	0.325195	1	0.103258	0.906418	1	0.75052	0.234965	1	-0.270592	0.330207	0.620686	0.37667	0.330207	1	0.647262	0.0888419	0.647717	-0.544381	0.000477597	0.00477846	-0.309286	0.0625502	0.372063	0.235095	0.0948587	0.150783	-0.53588	0.0163297	0.0572137	-0.323238	0.39032	1	0.00152073	1	1	-0.595964
PLAUR	-1.39728	0.0126126	0.263063	-0.947702	0.0254757	0.529245	-2.00553	1.29719e-07	4.11718e-06	0.21419	0.729876	1	0.449574	0.729876	1	-0.60825	0.397936	1	1.61147	0.251748	1	-1.05782	0.0126126	0.0449131	1.16189	0.397936	1	2.21972	0.0210624	0.372535	-1.88096	6.75447e-06	0.000376662	-0.679762	0.0549056	0.3547	1.2012	2.00158e-05	0.00013046	-1.51528	0.000672615	0.00602216	-0.898926	0.106155	0.703086	0.0388155	0.926906	1	-1.90913
KIR_Activating_Subgroup_1	1.58429	0.0131204	0.266029	0.480036	0.677936	1	0.450661	1	1	-0.361266	1	1	-1.10425	0.426377	1	-1.13362	0.126723	0.915915	-1.94555	0.273194	1	-0.0293746	1	1	-0.841302	1	1	-0.811928	1	1	0.939595	0.0816874	0.171356	0.624348	0.216432	0.619843	-0.315247	0.342376	0.465428	0.467606	1	1	-0.356144	1	1	-0.508147	1	1	0.66694
HLA-G	-1.48591	0.0137667	0.266029	-0.283133	0.663911	1	-1.03106	0.00137681	0.00410234	-0.0534895	1	1	1.20277	0.589714	1	0.454842	1	1	1.43242	0.652532	1	-0.747931	0.294895	0.562071	0.229643	1	1	0.977574	0.652532	1	-0.941121	0.0108088	0.0368711	-0.588433	0.166679	0.560122	0.352687	0.0484461	0.0866806	-0.923918	0.0285223	0.0886011	-1.24273	0.0186757	0.223403	-0.277154	1	1	-1.06509
CD55	0.959849	0.0138481	0.266029	1.08503	0.000827948	0.100734	0.113061	1	1	1.20579	0.105381	1	0.125177	1	1	-0.846789	0.0246602	0.487761	0.245938	1	1	-0.971966	0.00389387	0.0187006	0.120762	1	1	1.09273	0.105381	0.668943	0.774419	0.0126176	0.0411059	1.38238	2.38206e-05	0.00217363	0.607963	0.0126176	0.0281215	1.17566	0.00420902	0.0210205	0.980712	0.119485	0.751932	1.58879	0.0397789	1	0.905963
NT5E	-2.63527	0.014774	0.267853	-1.99839	0.0235669	0.505995	-2.4757	1.13964e-05	9.24374e-05	-0.0819225	0.342293	1	0.636884	0.194977	1	0.159567	0.275892	1	2.55335	0.0167832	1	-0.477317	0.014774	0.0513573	1.91646	0.00371517	1	2.39378	0.0211732	0.372535	-2.6152	0.000236633	0.00303056	-0.828909	0.847235	1	1.78629	7.06781e-08	1.19988e-06	-2.95983	1.56739e-05	0.000440075	-0.767256	0.177716	0.940092	-0.189072	0.538721	1	-2.19894
MICA	-0.815729	0.0149835	0.267853	-0.306065	0.72641	1	-1.02563	4.17957e-07	8.97377e-06	-0.110988	1	1	0.509664	0.72641	1	-0.209901	1	1	0.704741	0.302098	1	-0.719566	0.115165	0.259476	0.195077	1	1	0.914643	0.0761957	0.60184	-0.744206	0.000222812	0.00301335	0.0985989	0.4914	0.82469	0.842805	3.31061e-05	0.000196483	-0.713497	0.0137774	0.0509621	-0.201806	0.72554	1	-0.111737	1	1	-0.743696
TNFRSF9	-2.00092	0.015054	0.267853	-0.139535	1	1	-1.90745	4.46742e-05	0.000307662	0.429126	1	1	1.86139	0.0145091	1	0.0934729	1	1	2.43005	0.821671	1	-1.76791	0.000678025	0.00569977	0.568661	1	1	2.33657	0.46361	1	-1.87155	0.000148955	0.00221912	-0.251076	0.51769	0.842701	1.62048	0.000224878	0.000971368	-1.69568	0.00302744	0.0164193	-0.855646	0.552213	1	0.207572	1	1	-1.37598
TAP2	-1.1206	0.0154875	0.267853	-0.788112	0.0154875	0.389857	-0.888666	0.000141204	0.000701215	0.105573	1	1	0.332487	0.884527	1	0.231933	1	1	1.22617	0.453147	1	-0.100554	0.594166	0.998207	0.893685	0.594166	1	0.994239	0.445877	1	-0.902335	0.00012068	0.0019577	-0.414593	0.0770184	0.420227	0.487742	0.0273552	0.0526894	-0.988582	0.000645262	0.00588802	-1.0513	0.000645262	0.0286767	-0.098761	1	1	-1.15034
TLR8	-1.3265	0.0157777	0.267853	-0.283741	1	1	-1.26127	5.43103e-05	0.000342835	-0.25933	1	1	1.04275	0.0642671	1	0.0652276	1	1	1.06717	0.993007	1	-0.977526	0.00570164	0.0241988	0.0244117	1	1	1.00194	0.436407	1	-1.2421	0.000265569	0.00323108	-0.363702	0.526629	0.846885	0.878397	0.000265569	0.00112061	-0.934095	0.0157047	0.0559242	-0.790829	0.213385	1	-0.442847	1	1	-1.28529
IL1RAP	-1.6691	0.016516	0.274015	-1.81685	0.000213232	0.0518865	-1.5695	6.27531e-05	0.000378593	-0.112148	1	1	-0.147757	1	1	0.0996005	1	1	1.55695	0.027972	1	0.247357	1	1	1.7047	0.0203367	1	1.45735	0.0214225	0.372535	-1.61391	6.32484e-05	0.00146304	-0.55215	0.079346	0.420227	1.06176	0.00547034	0.0138178	-2.14935	6.10924e-07	7.57446e-05	-1.87296	1.68033e-05	0.00613321	-0.429828	1	1	-1.89798
FAS	-1.13564	0.0177802	0.288434	-0.351279	0.489656	1	-2.11788	4.65595e-09	5.66474e-07	0.190747	0.704686	1	0.784361	0.449755	1	-0.982244	0.0455779	0.558562	1.32639	0.18361	1	-1.7666	2.98361e-05	0.000990014	0.542026	0.489656	1	2.30863	0.0115692	0.372535	-1.64098	1.93846e-05	0.000673847	0.164109	0.360068	0.758659	1.80509	3.36919e-10	1.11796e-08	-1.38563	0.000499728	0.00523512	-0.435174	0.84178	1	0.124366	1	1	-1.26505
DPP4	-2.55037	0.0185666	0.289408	-1.2406	0.173493	1	-2.54625	8.45713e-06	7.34965e-05	-1.42758	0.844505	1	1.30977	0.844505	1	0.00411611	0.468103	1	1.12279	0.251748	1	-1.30565	0.0984566	0.227944	-0.186978	0.844505	1	1.11867	0.0984566	0.668943	-1.84127	0.00104361	0.00720248	0.536079	0.90688	1	2.37735	4.40843e-06	3.74204e-05	-2.38716	0.00303644	0.0164193	-0.440536	1	1	-1.48492	1	1	-2.05774
LILRB2	-1.4541	0.0193791	0.289408	-0.567278	0.492961	1	-1.52924	9.8328e-06	8.15846e-05	-0.190568	1	1	0.886818	0.258493	1	-0.0751436	1	1	1.26353	0.865647	1	-0.961962	0.0234056	0.074939	0.376709	1	1	1.33867	0.439833	1	-1.4226	9.95976e-05	0.00174153	-0.394171	0.286206	0.727981	1.02842	0.000762404	0.0026377	-1.23178	0.00281779	0.0155832	-0.53692	0.682483	1	-0.324195	1	1	-1.51722
CXCL10	-2.48395	0.0193838	0.289408	-1.0361	0.806973	1	-1.79255	0.000257552	0.00105625	-2.09455	0.806973	1	1.44785	0.290506	1	0.6914	1	1	0.389405	0.806973	1	-0.75645	0.135846	0.292531	-1.05845	1	1	-0.301995	0.891681	1	-1.6083	0.00549422	0.0240166	-0.961924	0.111978	0.461824	0.646374	0.0578328	0.100759	-1.72948	0.0042324	0.0210205	-2.55168	0.000141491	0.0206577	-2.44553	0.13011	1	-2.00468
TNFSF13B	-1.07295	0.0195409	0.289408	-0.133239	1	1	-1.22647	3.41586e-06	3.95806e-05	-0.379729	1	1	0.939714	0.04991	1	-0.153513	1	1	0.693224	1	1	-1.09323	0.000267618	0.00354021	-0.24649	1	1	0.846737	0.584018	1	-0.852948	0.00130013	0.00847549	-0.175948	0.363741	0.758659	0.677	0.000278819	0.00115646	-0.685343	0.0250819	0.0803061	-0.614152	0.293199	1	-0.529836	1	1	-1.22433
PSMB8	-1.01139	0.020214	0.289408	-0.421014	0.414518	1	-0.591389	0.00478989	0.012312	-0.303397	1	1	0.590374	0.733001	1	0.419999	1	1	0.707991	0.733001	1	-0.170375	0.733001	1	0.117617	1	1	0.287992	0.836139	1	-0.615733	0.00330737	0.0168838	-0.31115	0.0834696	0.420227	0.304582	0.0834696	0.135406	-0.68153	0.0147576	0.0535973	-0.643284	0.0417717	0.36739	-0.446534	1	1	-0.788396
LYN	-0.918201	0.0202189	0.289408	-0.513973	0.0910379	0.991905	-0.797598	0.000130373	0.000660917	0.145729	0.676905	1	0.404227	0.638047	1	0.120603	0.751448	1	1.06393	0.221892	1	-0.283624	0.401677	0.727604	0.659702	0.401677	1	0.943326	0.104926	0.668943	-0.60514	0.00261414	0.0146817	-0.143853	0.148488	0.526195	0.461287	0.0157865	0.0341963	-0.8641	0.00042366	0.00483237	-0.784744	0.00420686	0.0820386	-0.0382565	1	1	-0.986614
MX1	-1.75129	0.0208395	0.292555	-0.23898	1	1	-0.30463	0.0623542	0.118538	-0.64483	1	1	1.51231	0.031507	1	1.44666	1	1	1.10646	0.137063	1	-0.0656505	0.17974	0.37596	-0.405851	1	1	-0.3402	0.899388	1	-0.224284	0.144082	0.269002	-0.485746	0.435624	0.78473	-0.261462	0.22816	0.331126	-0.0746856	0.694314	1	-1.55554	0.00180344	0.0506351	-0.919098	1	1	-1.21946
ADA	-1.13975	0.0221427	0.304985	-0.732425	0.0738172	0.869139	-1.41685	1.00634e-06	1.53521e-05	0.554564	1	1	0.407324	0.394342	1	-0.277103	0.894643	1	1.69431	1	1	-0.684426	0.0209536	0.0692132	1.28699	1	1	1.97141	0.605285	1	-1.44808	5.04965e-06	0.000376662	-0.542116	0.0163393	0.189328	0.90596	0.000420127	0.00155363	-1.17234	0.001512	0.0103155	-0.248837	1	1	0.524229	1	1	-1.24482
CXCL5	-3.57923	0.02306	0.311737	-3.49591	0.00420443	0.196456	-3.38732	1.85855e-05	0.000141327	-1.48763	1	1	0.0833172	1	1	0.191912	1	1	2.0916	0.637762	1	0.108595	0.79522	1	2.00828	1	1	1.89968	0.452443	1	-3.38054	0.000824589	0.00613617	-1.24445	0.118304	0.469358	2.13609	0.00864399	0.0207111	-3.92132	0.000792452	0.00659859	-2.25657	0.378413	1	-1.80667	1	1	-3.66408
CYBB	-1.19998	0.0247666	0.328721	-0.300089	1	1	-1.3973	2.04314e-06	2.81414e-05	-0.0719623	1	1	0.899894	0.00657864	1	-0.197314	1	1	1.12802	1	1	-1.09721	2.16805e-05	0.000879266	0.228126	1	1	1.32533	0.251768	1	-1.07546	0.00074067	0.00581386	-0.0466984	0.841846	1	1.02876	6.19162e-05	0.000342416	-1.06524	0.00411855	0.0210205	-0.510494	0.812884	1	-0.193941	1	1	-1.18911
C3AR1	-0.825954	0.0271676	0.354149	-0.243941	0.651197	1	-1.2512	5.56441e-06	5.37559e-05	0.310082	0.843399	1	0.582013	0.120945	1	-0.425246	0.120945	0.897007	1.13604	0.568526	1	-1.00726	0.00133087	0.00851404	0.554023	0.843399	1	1.56128	0.0665177	0.565906	-1.03286	9.71665e-05	0.00174153	-0.0151219	0.945143	1	1.01774	9.6764e-06	7.43555e-05	-0.827482	0.00458481	0.0216132	-0.256939	0.808961	1	0.237457	0.808961	1	-1.06437
CXCL11	-3.09014	0.02817	0.354635	-1.63622	0.637762	1	-1.94347	0.000652441	0.00218478	-2.65027	0.700133	1	1.45392	0.397364	1	1.14667	0.946831	1	0.439876	0.637762	1	-0.30725	0.270558	0.53228	-1.01404	0.874303	1	-0.706795	0.750849	1	-1.89735	0.00937123	0.0340348	-1.15279	0.115092	0.461824	0.744563	0.0982926	0.155311	-2.38906	0.00260958	0.015119	-2.46665	0.00306162	0.0737575	-2.99272	0.24309	1	-2.17815
PVR	-0.659034	0.0281765	0.354635	-0.447981	0.148849	1	-0.674051	0.000358811	0.00137199	0.0818798	1	1	0.211053	1	1	-0.0150174	1	1	0.740914	1	1	-0.22607	1	1	0.529861	1	1	0.755931	1	1	-0.676255	0.000175905	0.00246944	-0.208208	0.0631997	0.372063	0.468047	0.0126354	0.0281215	-0.752729	0.00353488	0.0185645	-0.276882	0.70533	1	0.031911	1	1	-0.607113
IL17RA	-0.706016	0.0305636	0.366232	-0.344883	0.288851	1	-0.443284	0.0167127	0.0367477	0.149522	0.951711	1	0.361133	0.617921	1	0.262732	0.951711	1	0.855538	0.352448	1	-0.0984008	0.951711	1	0.494406	0.845408	1	0.592807	0.617921	1	-0.4272	0.0115763	0.0391235	-0.211299	0.194544	0.590727	0.215901	0.194544	0.28637	-0.584088	0.0163804	0.0572137	-0.366576	0.289522	1	0.0807464	1	1	-0.46723
CASP1	-1.15194	0.0305774	0.366232	-0.740417	0.122718	1	-1.17342	8.03793e-05	0.000462023	-0.358421	0.921195	1	0.411522	0.7489	1	-0.0214804	0.921195	1	0.793518	0.435484	1	-0.433003	0.334836	0.625142	0.381996	0.870588	1	0.814999	0.435484	1	-1.09558	0.000254631	0.00320484	-0.458516	0.0312751	0.268598	0.63706	0.0139111	0.0305876	-1.32516	7.87053e-05	0.00151197	-0.80524	0.0623985	0.484584	-0.547863	0.626408	1	-1.25339
HLA-B	-1.2286	0.030603	0.366232	-0.495044	0.864693	1	-0.939428	0.000668484	0.00222828	-0.540636	1	1	0.733561	0.137254	1	0.289177	1	1	0.687969	1	1	-0.444385	0.0836095	0.204949	-0.0455925	1	1	0.398792	1	1	-0.796772	0.0132481	0.042232	-0.290733	0.273159	0.714717	0.506039	0.0191182	0.0393136	-1.13646	0.000443692	0.0049075	-1.36976	0.000136266	0.0206577	-0.791608	0.918924	1	-1.00331
CXCL16	-1.16651	0.0314705	0.37054	-0.438664	0.392334	1	-1.0479	0.000287463	0.00114671	0.121552	0.995497	1	0.727848	0.308131	1	0.118611	0.995497	1	1.28806	0.0251748	1	-0.609237	0.0926647	0.218917	0.560215	0.392334	1	1.16945	0.0251748	0.388104	-0.946282	0.00527123	0.0231807	-0.360132	0.385982	0.765672	0.58615	0.00527123	0.0133611	-0.773372	0.0708921	0.186429	-0.431907	0.63657	1	0.032153	0.975354	1	-1.12446
IL8	-1.95827	0.0328074	0.380149	-2.29245	0.00155259	0.141674	-2.31981	2.20619e-06	2.98244e-05	-0.606238	1	1	-0.334183	1	1	-0.361536	1	1	1.35203	1	1	-0.0273536	1	1	1.68622	1	1	1.71357	0.822322	1	-1.74067	8.00499e-06	0.000376662	-0.0398502	0.0312751	0.268598	1.70082	0.0134756	0.0298098	-2.63483	8.07929e-05	0.00151228	-1.54124	0.293555	1	-0.881933	1	1	-2.61252
SLC11A1	-1.59955	0.0354389	0.404225	-1.22495	0.0196874	0.449119	-2.21046	2.62994e-07	7.11057e-06	-0.689692	0.904604	1	0.374604	0.904604	1	-0.610904	0.904124	1	0.909862	0.794406	1	-0.985508	0.0303694	0.0916102	0.535258	0.608875	1	1.52077	0.0899826	0.647717	-1.79916	1.87472e-05	0.000673847	-0.0655538	0.836472	1	1.73361	1.87472e-05	0.000124413	-1.55149	0.000987132	0.00757972	-0.52255	0.405609	1	-0.744579	0.727876	1	-1.97369
TLR2	-1.36059	0.0367508	0.410959	-1.02564	0.0413649	0.649702	-1.5276	6.09685e-06	5.56699e-05	-0.100165	0.826366	1	0.334953	0.64325	1	-0.167004	0.598058	1	1.26043	0.167832	1	-0.501957	0.0367508	0.105622	0.925474	0.4871	1	1.42743	0.138557	0.796433	-1.39597	0.000106177	0.00180255	-0.345589	0.385961	0.765672	1.05038	0.00017034	0.000769793	-1.77208	5.18202e-05	0.0010508	-1.09375	0.0254509	0.273223	-0.329621	0.856909	1	-1.54063
CREB5	-1.00865	0.0371552	0.410959	-0.152504	0.168484	1	-2.10486	9.24821e-10	2.2504e-07	0.355859	0.656906	1	0.856146	0.656906	1	-1.09622	0.0115631	0.421455	1.36451	0.0167832	1	-1.95236	1.43877e-05	0.000750214	0.508362	0.168484	1	2.46072	0.0115631	0.372535	-2.01114	1.72103e-06	0.000209393	-0.31969	0.689824	0.970273	1.69145	3.27308e-10	1.11796e-08	-1.44615	3.06703e-05	0.000678464	0.178413	1	1	0.342733	1	1	-1.3786
LILRB1	-1.12341	0.0397966	0.433605	-0.291372	1	1	-1.29478	4.88952e-05	0.000322152	-0.140536	1	1	0.832039	0.0236078	1	-0.171368	1	1	0.982875	1	1	-1.00341	0.000912058	0.00684229	0.150836	1	1	1.15424	0.938472	1	-1.21638	0.000638242	0.00535536	-0.380388	0.38218	0.765672	0.835997	0.000638242	0.00227276	-0.968571	0.0147385	0.0535973	-0.485427	0.765025	1	-0.291655	1	1	-1.31103
SYT17	0.977713	0.0404256	0.43398	0.619111	0.0196482	0.449119	0.810854	0.00113661	0.00350096	-0.291474	1	1	-0.358602	1	1	-0.166859	1	1	-1.26919	0.453147	1	0.191743	1	1	-0.910585	0.928556	1	-1.10233	0.404149	1	0.576362	0.0118535	0.0396928	-0.048183	0.356479	0.758659	-0.624545	0.0118535	0.0269565	0.833124	0.024229	0.0780833	0.562595	0.422117	1	-0.152003	1	1	0.998567
CD80	-1.2797	0.0420846	0.445243	-0.542887	0.455574	1	-1.26362	0.000113707	0.000597168	0.0359987	1	1	0.73681	0.382273	1	0.0160782	1	1	1.3157	0.382273	1	-0.720732	0.0706392	0.182642	0.578886	1	1	1.29962	0.161283	0.880632	-1.09728	0.00291388	0.0156261	-0.208944	0.815019	1	0.888337	0.00255198	0.00726243	-1.33636	0.000791214	0.00659859	-0.867123	0.101507	0.692525	-0.177262	1	1	-1.29077
STAT2	-0.68129	0.0484648	0.488037	-0.389586	0.360122	1	-0.568452	0.00511387	0.0130987	-0.139561	1	1	0.291704	0.063758	1	0.112838	1	1	0.541728	0.0783217	1	-0.178866	0.197342	0.404662	0.250025	0.365325	1	0.42889	0.288678	1	-0.488091	0.0801283	0.169057	-0.134431	0.366435	0.758785	0.35366	0.00140961	0.00439749	-0.669826	0.000608816	0.00573473	-0.808685	0.000892863	0.0325895	-0.310116	1	1	-0.698215
IFIT2	-1.37589	0.0484648	0.488037	-0.314381	1	1	-0.660268	0.000895734	0.00286792	-0.663704	1	1	1.06151	0.290506	1	0.715619	1	1	0.712183	1	1	-0.345887	0.0484648	0.132012	-0.349323	1	1	-0.00343581	1	1	-0.40396	0.0356897	0.087819	-0.343234	0.378476	0.765672	0.0607261	0.0533099	0.0940006	-0.0956103	0.639091	1	-1.09784	0.0389485	0.359904	-0.88773	0.812274	1	-1.68884
CXCR1	-1.11368	0.0490084	0.488037	-0.905285	0.171024	1	-1.44172	0.00014066	0.000701215	-0.295231	1	1	0.208399	1	1	-0.328033	1	1	0.818453	0.733849	1	-0.536433	1	1	0.610053	1	1	1.14649	0.595037	1	-1.37049	0.00525896	0.0231807	-0.718222	0.205258	0.609099	0.652264	0.0621983	0.106834	-1.27659	0.0103855	0.0407603	-0.21205	1	1	-0.354069	1	1	-1.50091
LILRB3	-1.08429	0.0491093	0.488037	-0.530635	0.474604	1	-1.83733	7.01724e-07	1.24224e-05	-0.0526666	0.898701	1	0.553653	0.354033	1	-0.75304	0.550109	1	1.03162	0.836288	1	-1.30669	0.0020002	0.0117754	0.477969	0.898701	1	1.78466	0.354033	1	-1.35528	0.00014479	0.00220202	0.0332985	1	1	1.38857	1.37584e-05	9.84672e-05	-1.2124	0.0078811	0.0334488	-0.632011	0.551324	1	-0.189342	0.914852	1	-1.55418
PTGDR2	0.828007	0.0494723	0.488037	-0.256641	1	1	1.30507	1	1	1.43403	1	1	-1.08465	0.0957036	1	0.477068	0.730967	1	0.606024	1	1	1.56172	1	1	1.69067	1	1	0.128956	1	1	1.55101	0.342326	0.520757	0.865088	0.284057	0.725885	-0.685919	0.923707	1	0.499655	1	1	0.792487	0.972896	1	1.72309	1	1	1.57401
TREM2	-1.36253	0.0530166	0.499575	-0.114249	1	1	-1.32805	0.000208652	0.000909684	-0.518732	1	1	1.24828	0.0557882	1	0.0344778	1	1	0.843797	0.390517	1	-1.2138	0.00252214	0.0139482	-0.404484	1	1	0.809319	0.390517	1	-0.596005	0.0218639	0.0626452	0.64441	0.16665	0.560122	1.24042	0.000354687	0.00140766	-0.443624	0.940332	1	0.235336	1	1	-0.364967	1	1	-0.877042
CSF3R	-1.12098	0.0530688	0.499575	-0.260717	1	1	-0.826456	0.000308086	0.00120269	-0.647033	1	1	0.860265	0.190061	1	0.294525	1	1	0.473949	1	1	-0.56574	0.0217984	0.0710393	-0.386316	1	1	0.179423	1	1	-0.499255	0.012198	0.0403011	-0.0740841	0.99451	1	0.425171	0.00499327	0.0127898	-0.274611	0.338934	0.676015	-0.283602	1	1	-0.70259	1	1	-1.17758
TRAF3	-0.530705	0.0532259	0.499575	-0.260598	0.636379	1	-0.633921	0.000105295	0.000562164	-0.0911542	1	1	0.270107	1	1	-0.103215	1	1	0.439551	0.741259	1	-0.373322	0.158646	0.337643	0.169444	1	1	0.542767	0.576302	1	-0.487224	0.00148796	0.00952815	-0.0805366	0.308527	0.740911	0.406688	0.00510206	0.0129774	-0.721104	0.000218122	0.00318981	-0.481669	0.0333315	0.324427	-0.208129	1	1	-0.574334
IFITM2	-0.844152	0.0533793	0.499575	-0.491839	0.348276	1	-1.6592	6.8628e-11	2.50492e-08	-0.0642144	1	1	0.352313	1	1	-0.815044	0.00195603	0.282824	0.779938	1	1	-1.16736	0.000308175	0.00381302	0.427625	1	1	1.59498	0.656374	1	-1.47139	1.50034e-06	0.000209393	-0.0653264	0.880584	1	1.40606	4.51162e-12	3.29348e-10	-1.39059	3.16937e-06	0.000179825	-0.0656717	1	1	-0.0670133	1	1	-1.06674
SIGLEC1	-1.13343	0.0551378	0.506557	-0.168272	0.992915	1	-1.27502	4.7625e-05	0.000318956	-0.701682	0.927729	1	0.965155	0.0551378	1	-0.141597	0.927729	1	0.431745	0.927729	1	-1.10675	0.000792846	0.00628838	-0.53341	0.927729	1	0.573341	0.439833	1	-1.01492	0.00394345	0.0188151	-0.121621	0.694898	0.971811	0.893302	0.000421396	0.00155363	-0.78353	0.128924	0.296891	-0.382296	1	1	-0.820961	1	1	-1.2629
TREM1	-1.90755	0.0555131	0.506557	-1.64121	0.034125	0.592924	-2.31445	2.43252e-06	3.11534e-05	-0.4166	1	1	0.266335	1	1	-0.406903	1	1	1.49095	0.201399	1	-0.673238	0.0739553	0.187456	1.22461	0.146543	1	1.89785	0.0555131	0.506871	-2.06558	5.01852e-05	0.00126328	-0.535807	0.360112	0.758659	1.52978	0.000109022	0.00054511	-2.52322	0.000569148	0.00553971	-1.46121	0.149023	0.856209	-0.666538	1	1	-2.15636
OAS3	-1.18953	0.0568986	0.510752	-0.789116	0.0984373	1	-0.194784	0.939399	1	-0.747198	1	1	0.400416	1	1	0.994748	1	1	0.442333	1	1	0.594332	1	1	0.0419176	1	1	-0.552414	1	1	-0.30989	0.147184	0.274092	-0.581719	0.0382514	0.289958	-0.271829	0.722388	0.867341	-0.426853	0.112512	0.264947	-1.08024	0.00178686	0.0506351	-0.952845	0.29373	1	-0.803548
ANXA1	-1.89126	0.0577959	0.510752	-1.17176	0.540182	1	-1.50331	0.0115141	0.0262666	-0.749793	1	1	0.719502	0.540182	1	0.387951	1	1	1.14147	0.268531	1	-0.331552	0.540182	0.930031	0.421967	0.540182	1	0.753519	0.29373	1	-1.55513	0.0530742	0.122608	-1.03987	0.443745	0.78473	0.515258	0.033593	0.0622408	-1.51415	0.0187235	0.0638699	-1.78136	0.00969945	0.133596	-1.04448	1	1	-1.87444
NLRC5	-0.978631	0.0594597	0.510752	-0.302771	0.899818	1	-0.986734	3.12998e-05	0.000226227	-0.569253	0.872634	1	0.675861	0.589714	1	-0.00810265	1	1	0.409378	0.899818	1	-0.683964	0.0410022	0.116465	-0.266482	1	1	0.417481	0.899818	1	-0.941959	0.000569402	0.005008	-0.341329	0.191121	0.590727	0.600631	0.00293015	0.00819543	-0.947999	0.000811506	0.00659859	-0.853914	0.00548819	0.0890306	-0.75849	0.645442	1	-0.958399
HAVCR2	-0.850359	0.0594712	0.510752	-0.0436665	1	1	-1.066	1.24339e-05	9.97442e-05	-0.220484	1	1	0.806693	0.137254	1	-0.215637	0.946139	1	0.629875	0.531469	1	-1.02233	0.00275738	0.0149103	-0.176818	1	1	0.845512	0.137254	0.7952	-0.874044	0.000376499	0.00410216	-0.13722	0.352956	0.758659	0.736825	0.000485896	0.00177352	-0.771033	0.0090939	0.0370868	-0.38254	0.56547	1	-0.338198	1	1	-0.894559
ITGA6	-1.40773	0.0594712	0.510752	-1.62485	0.000602183	0.100734	-1.32697	0.00047339	0.00166944	-0.184844	1	1	-0.217119	1	1	0.0807651	1	1	1.22289	0.627997	1	0.297884	1	1	1.44001	0.447884	1	1.14212	0.627997	1	-1.50515	0.000264088	0.00323108	-0.595506	0.13907	0.512734	0.909641	0.00866999	0.0207111	-2.43256	4.10077e-08	1.49678e-05	-1.04421	0.180952	0.945699	-0.412984	1	1	-1.42326
CSF1R	-1.10165	0.0617269	0.52038	-0.503296	0.317199	1	-1.53778	3.85928e-06	4.20489e-05	0.163929	1	1	0.598353	0.419596	1	-0.436133	0.423518	1	1.26558	0.945626	1	-1.03449	0.0217578	0.0710393	0.667225	1	1	1.70171	0.185513	0.891018	-1.27011	0.000550856	0.005008	-0.0592331	0.928726	1	1.21088	3.07241e-05	0.000183841	-1.06948	0.00425499	0.0210205	-0.181309	1	1	0.1199	1	1	-1.36353
DDX58	-1.04646	0.0620179	0.52038	-0.512907	0.352448	1	-0.858158	0.000450164	0.00161929	-0.36434	0.904197	1	0.533557	0.904197	1	0.188305	0.904197	1	0.682124	0.352448	1	-0.345251	0.0757214	0.190128	0.148567	0.875824	1	0.493818	0.352448	1	-0.743462	0.00669188	0.0272909	-0.584874	0.0682458	0.392199	0.158588	0.0525973	0.0931942	-0.559643	0.0458682	0.126832	-1.1526	0.00452317	0.0825832	-0.58765	1	1	-1.33152
IGF2R	-0.455451	0.0641076	0.531801	-0.416957	0.0304701	0.556079	-0.577843	0.000148879	0.000729407	-0.0909937	1	1	0.0384937	1	1	-0.122392	1	1	0.364457	1	1	-0.160886	1	1	0.325963	1	1	0.486849	0.575988	1	-0.555516	0.000586096	0.00503353	-0.236872	0.100088	0.45318	0.318643	0.0193256	0.0396146	-0.676838	0.000319897	0.00409692	-0.10708	1	1	-0.103353	1	1	-0.460454
IFI16	-1.03652	0.0663741	0.544417	-1.01356	0.0100669	0.313761	-1.0557	5.54977e-05	0.000346267	-0.358592	0.808054	1	0.0229586	1	1	-0.0191785	0.808054	1	0.677928	0.794406	1	-0.0421371	0.482012	0.843811	0.654969	0.482012	1	0.697106	0.429443	1	-0.951318	0.00054186	0.005008	-0.207769	0.321802	0.746405	0.743549	0.000229003	0.000977615	-1.33276	1.16644e-06	0.000106438	-1.0043	0.0042705	0.0820386	-0.583334	0.334311	1	-1.30407
CD59	-1.00042	0.0685414	0.545088	-0.592258	0.353448	1	-1.02924	0.000387258	0.00144234	0.349361	0.353448	1	0.408159	0.177649	1	-0.0288191	0.676907	1	1.34978	0.0685414	1	-0.436979	0.0317376	0.0945652	0.941619	0.102818	1	1.3786	0.0317376	0.388104	-1.0802	0.00720586	0.0287978	-0.379484	0.869819	1	0.700716	2.78991e-05	0.000171171	-1.21769	0.000252808	0.00361862	-1.01748	0.0138304	0.171122	0.126092	1	1	-1.08148
CD68	-0.799424	0.0686305	0.545088	-0.33932	1	1	-0.772048	0.00336567	0.00890196	-0.456615	1	1	0.460103	0.489912	1	0.0273758	1	1	0.342808	1	1	-0.432727	0.131563	0.285837	-0.117295	1	1	0.315433	1	1	-0.545318	0.0127139	0.0411059	-0.00703222	0.409011	0.774084	0.538286	0.0316667	0.0597331	-0.648912	0.0124436	0.0470666	-0.0979219	0.718159	1	-0.45443	1	1	-0.651855
LAG3	-1.77285	0.0694295	0.545088	-0.755691	1	1	-1.08093	0.00186361	0.00539856	-1.03547	1	1	1.01716	0.222152	1	0.691917	1	1	0.737378	0.453147	1	-0.325241	0.112296	0.253796	-0.279781	1	1	0.0454608	0.672107	1	-1.18888	0.00438164	0.0206361	-0.809068	0.101501	0.45318	0.379812	0.0409746	0.0745921	-1.10023	0.0106814	0.0416976	-1.73341	0.00344585	0.0751567	-1.3496	1	1	-1.59171
TNFRSF18	-1.935	0.0694428	0.545088	-1.20145	0.602499	1	-2.00786	5.61967e-05	0.000347658	-0.411076	1	1	0.733555	0.602499	1	-0.0728572	1	1	1.52393	0.602499	1	-0.806413	0.115927	0.259592	0.79037	1	1	1.59678	0.576302	1	-1.31925	0.00828299	0.0313369	0.370038	0.59148	0.893955	1.68928	0.000630125	0.00225486	-2.07768	0.00097323	0.00755806	-1.61446	0.0417598	0.36739	-0.678508	1	1	-1.89091
IFI27	-1.92565	0.0721422	0.554356	-1.4469	0.0649635	0.803786	-0.665882	0.0649635	0.122858	-0.230308	1	1	0.478753	1	1	1.25977	1	1	1.69534	0.352448	1	0.781014	1	1	1.21659	0.383901	1	0.435574	0.812274	1	-0.666312	0.0510453	0.118672	-0.826293	0.0457942	0.32144	-0.159981	0.654042	0.796099	-1.03965	0.0129901	0.0483815	-1.79656	0.00350045	0.0751567	-0.521908	1	1	-1.41453
C1QA	-1.09627	0.0721422	0.554356	-0.387556	1	1	-1.16945	4.57409e-05	0.000312064	-0.676211	1	1	0.70871	0.0812462	1	-0.0731801	1	1	0.420055	1	1	-0.78189	0.00369213	0.0182112	-0.288655	1	1	0.493235	1	1	-1.0193	0.00241452	0.013893	-0.365561	0.404	0.774084	0.653739	0.00241452	0.00696679	-0.981575	0.00925117	0.0374886	-0.671109	0.272393	1	-0.832358	0.974728	1	-1.15008
CXCR2	-1.88224	0.0742534	0.564635	-0.984185	0.617458	1	-1.09229	0.396044	0.598577	-0.414819	1	1	0.898053	1	1	0.789944	0.81944	1	1.46742	1	1	-0.108109	1	1	0.569366	1	1	0.677475	1	1	-1.32846	0.104024	0.205793	-0.597817	0.522202	0.846885	0.73064	0.204741	0.299521	-1.1571	0.730575	1	-0.292337	1	1	-0.49436	1	1	-1.51269
F12	-1.76094	0.076968	0.575677	-1.4453	0.076968	0.891851	-1.02774	0.185377	0.31181	-0.353762	1	1	0.315642	1	1	0.733197	1	1	1.40718	0.185377	1	0.417555	1	1	1.09153	0.48133	1	0.673978	0.63656	1	-1.31904	0.0177208	0.0534553	-1.18392	0.0177208	0.202128	0.135113	0.730225	0.873876	-1.24534	0.0841229	0.213205	0.179333	1	1	-0.214261	1	1	-1.01439
TNFRSF8	-1.35624	0.0776098	0.575677	-0.0531637	1	1	-1.52965	0.000186413	0.000840009	0.101744	1	1	1.30307	0.0120774	1	-0.173416	1	1	1.45798	1	1	-1.47649	3.72462e-05	0.00108759	0.154907	1	1	1.6314	0.616342	1	-0.976684	0.0341638	0.0862962	0.331147	0.140686	0.513614	1.30783	2.98193e-05	0.000179901	-0.874015	0.0778338	0.200066	-0.353133	1	1	0.0608897	1	1	-0.980769
HCK	-1.2802	0.0780713	0.575677	-0.99514	0.188202	1	-1.93097	9.21182e-08	3.44579e-06	-0.0499971	0.551227	1	0.285056	0.551227	1	-0.650769	0.174019	1	1.2302	0.302098	1	-0.935825	0.000756885	0.00608377	0.945143	0.532508	1	1.88097	0.0555475	0.506871	-1.89447	2.23366e-05	0.00074117	-0.856636	0.540309	0.855587	1.03784	2.23366e-05	0.000141789	-1.13655	1.25859e-05	0.000367509	0.897463	0.323292	1	0.368589	1	1	-1.15091
LCN2	-3.47799	0.0801345	0.584982	0.354049	1	1	-0.610781	0.909057	1	0.0299187	1	1	3.83204	0.909057	1	2.86721	0.31039	1	3.50791	0.100699	1	-0.964829	1	1	-0.32413	1	1	0.640699	0.651156	1	-0.117287	0.833476	0.989329	-0.251297	0.914846	1	-0.134009	0.914846	1	-0.321752	0.734561	1	-1.71733	0.214797	1	-0.236607	1	1	-0.822924
CD86	-0.843536	0.0857544	0.601224	-0.231885	0.908461	1	-1.16592	0.000160353	0.00076323	0.21638	0.908461	1	0.611651	0.825114	1	-0.322385	0.294779	1	1.05992	0.825114	1	-0.934035	0.0316644	0.0945652	0.448265	0.908461	1	1.3823	0.226824	1	-0.805322	0.00623957	0.0260807	0.000552627	0.767278	1	0.805874	0.00151042	0.00467207	-0.668928	0.0427367	0.120455	-0.349772	0.774522	1	0.14356	1	1	-1.04093
CCL4	-1.23144	0.0860263	0.601224	-0.834387	0.276979	1	-1.4204	9.97305e-05	0.000547393	0.175039	0.608875	1	0.397054	0.608875	1	-0.18896	0.608875	1	1.40648	0.608875	1	-0.586014	0.0544956	0.145721	1.00943	0.608875	1	1.59544	0.276979	1	-1.35661	0.000677216	0.00555469	-0.493006	0.19582	0.590727	0.863601	0.00194618	0.00582259	-1.15969	0.0152615	0.0548955	-0.871132	0.0981626	0.683833	0.0201838	1	1	-1.46305
JAK2	-0.726658	0.0860565	0.601224	-0.342609	0.738855	1	-1.15826	4.9354e-07	1.00079e-05	-0.130469	1	1	0.38405	0.738855	1	-0.431603	0.640933	1	0.59619	1	1	-0.815653	0.000568834	0.00512653	0.21214	1	1	1.02779	0.339012	1	-0.995343	3.87256e-05	0.0010873	-0.314375	0.267958	0.706171	0.680968	0.000163154	0.00074439	-1.00344	0.000442033	0.0049075	-0.781541	0.00367565	0.0766635	-0.303711	1	1	-0.991429
PDCD1LG2	-1.18315	0.0868057	0.601224	-0.54082	0.539764	1	-1.73016	4.09997e-06	4.40144e-05	0.426093	0.539764	1	0.642327	0.308131	1	-0.54701	0.539764	1	1.60924	0.201399	1	-1.18934	0.000463221	0.00441803	0.966913	0.475333	1	2.15625	0.0649872	0.564769	-1.2018	0.00104593	0.00720248	0.0396178	0.978041	1	1.24141	0.000127302	0.00062791	-1.55711	0.000292891	0.00395945	-0.889113	0.1086	0.70784	0.245317	1	1	-1.31581
IL32	-1.09996	0.0873878	0.601224	-0.412722	0.300896	1	-1.6805	1.00945e-06	1.53521e-05	0.545724	0.300896	1	0.687238	0.170299	1	-0.580541	0.146543	0.999778	1.64568	0.0195804	1	-1.26778	0.000297249	0.00374124	0.958447	0.146543	1	2.22623	0.00138002	0.125927	-1.51392	2.84275e-05	0.000830082	-0.292671	0.168804	0.560122	1.22124	4.32858e-05	0.000254827	-1.36709	0.000593682	0.00570247	-0.841949	0.0526328	0.452023	0.35178	0.822508	1	-1.35954
HLA-A	-1.17559	0.0881246	0.601224	-0.35101	0.905248	1	-1.01701	0.000405205	0.00148479	-0.329453	1	1	0.824578	0.518952	1	0.158573	1	1	0.846135	0.637762	1	-0.666005	0.118244	0.263165	0.0215573	1	1	0.687562	0.656374	1	-0.919484	0.00761832	0.0295818	-0.380773	0.255465	0.694933	0.538711	0.0386109	0.0706415	-1.05147	0.00218626	0.0135252	-1.36691	0.000239041	0.0247545	-0.582092	1	1	-1.02205
ISG20	-1.10039	0.0881246	0.601224	-0.767157	0.275674	1	-1.26976	0.000183569	0.00083233	-0.327838	0.993007	1	0.333233	0.993007	1	-0.169373	0.993007	1	0.772552	0.993007	1	-0.502606	0.11583	0.259592	0.439319	0.993007	1	0.941925	0.275674	1	-1.08571	0.00416241	0.0197309	-0.397513	0.207981	0.612203	0.688196	0.0173416	0.0365878	-1.25991	0.000761402	0.00659859	-1.05489	0.0134111	0.168795	-0.548797	1	1	-1.37537
CHUK	-0.3788	0.0933131	0.614556	-0.244853	0.373407	1	-0.323512	0.0121123	0.0273745	-0.0320287	1	1	0.133947	1	1	0.0552874	1	1	0.346771	0.513138	1	-0.0786594	1	1	0.212824	1	1	0.291484	0.513138	1	-0.348858	0.0119297	0.0397658	-0.107644	0.563275	0.865999	0.241214	0.00481269	0.0123707	-0.2337	0.165934	0.370546	-0.0879532	0.716654	1	-0.0187262	1	1	-0.306481
ITGB2	-0.951715	0.0933343	0.614556	-0.072175	1	1	-1.40001	3.63799e-06	4.08574e-05	0.105245	1	1	0.87954	0.0280062	1	-0.448299	0.497758	1	1.05696	1	1	-1.32784	5.85678e-06	0.000427545	0.17742	1	1	1.50526	0.251768	1	-0.979214	0.000837448	0.00613617	0.165358	0.487107	0.823121	1.14457	1.82945e-05	0.000123658	-0.922447	0.00225188	0.0136989	-0.311144	0.50984	1	0.0235123	1	1	-0.988966
SAA1	-3.96478	0.0933462	0.614556	-1.96947	0.373272	1	-3.21011	0.00250841	0.00691743	1.02524	1	1	1.99531	1	1	0.75467	1	1	4.99002	0.352448	1	-1.24064	1	1	2.99471	0.373272	1	4.23535	0.212015	0.989098	-3.54436	0.000170166	0.00243571	-0.739917	0.0905336	0.437679	2.80445	0.0540288	0.0949499	-3.64884	0.000287907	0.00395945	-2.99876	0.00108349	0.0359522	0.605748	1	1	-3.32489
FN1	-1.99365	0.0943438	0.614556	-0.692932	0.465003	1	-2.18304	1.7507e-06	2.45771e-05	0.367599	0.406483	1	1.30072	0.400413	1	-0.189391	0.400413	1	2.36125	0.0391608	1	-1.49011	0.001276	0.00839168	1.06053	0.400413	1	2.55064	0.0131102	0.372535	-2.07297	0.00507888	0.0230285	-0.389712	0.10181	0.45318	1.68326	8.45278e-08	1.37123e-06	-2.09828	0.000822564	0.00659859	-0.387443	0.538619	1	0.360108	0.655037	1	-1.21907
FCGR1A	-1.0061	0.09543	0.614556	-0.175483	1	1	-0.98466	0.00616734	0.0154184	0.102051	1	1	0.830615	0.176561	1	0.0214372	1	1	1.10815	1	1	-0.809178	0.0562968	0.149988	0.277534	1	1	1.08671	1	1	-0.815065	0.0313489	0.0814403	-0.250834	0.659513	0.945651	0.564231	0.0677202	0.114435	-0.46158	1	1	-0.108286	1	1	0.0816138	1	1	-1.01709
CCRL2	-0.874985	0.0962917	0.614556	-0.337328	0.715563	1	-0.533336	0.0962917	0.173992	-0.42404	1	1	0.537657	0.405676	1	0.341649	1	1	0.450945	1	1	-0.196008	0.821022	1	-0.0867116	1	1	0.109296	1	1	-0.359088	0.220673	0.379038	-0.101771	0.852609	1	0.257317	0.250806	0.358356	-0.39528	0.479225	0.876777	-0.488773	0.25577	1	-0.512131	1	1	-0.728724
TICAM2	-0.695227	0.096606	0.614556	-0.218035	1	1	-0.958119	1.75446e-07	5.33649e-06	0.139815	1	1	0.477192	0.504947	1	-0.262892	1	1	0.835042	0.531469	1	-0.740084	0.000268224	0.00354021	0.35785	1	1	1.09793	0.0285837	0.388104	-0.720092	0.000386474	0.00414892	-0.17483	0.436838	0.78473	0.545261	0.000386474	0.00147333	-0.762057	0.000348195	0.00430818	-0.271468	0.251682	1	0.10146	1	1	-0.665219
RPS6	0.440594	0.0968136	0.614556	0.924732	0.0575174	0.74978	0.659215	0.17739	0.301419	-0.32145	1	1	0.484138	1	1	0.218621	1	1	-0.762044	0.234965	1	-0.265517	1	1	-1.24618	0.596904	1	-0.980665	0.596904	1	0.18723	0.306968	0.47678	0.0211813	0.601043	0.899101	-0.166049	0.326313	0.446083	0.396817	0.880159	1	0.662571	1	1	-0.250853	1	1	0.890214
TGFB1	-0.712517	0.0986297	0.620687	-0.578839	0.082233	0.923217	-0.849294	0.000917976	0.0029263	0.109732	0.927335	1	0.133678	0.960581	1	-0.136778	0.960581	1	0.822249	0.0986297	1	-0.270456	0.747573	1	0.688571	0.082233	1	0.959026	0.0275574	0.388104	-0.797228	0.00214989	0.0128641	-0.191378	0.335421	0.755733	0.60585	0.00420443	0.0112016	-1.4705	5.16262e-06	0.000221689	-0.711504	0.00806041	0.120084	-0.0805481	1	1	-0.756282
IRAK1	-0.609409	0.0996907	0.622002	-0.632367	0.0015066	0.141674	-0.525939	0.0190618	0.0416619	-0.254968	1	1	-0.0229582	1	1	0.0834695	1	1	0.35444	1	1	0.106428	1	1	0.377399	0.696388	1	0.270971	1	1	-0.528023	0.00963714	0.0344858	-0.476604	0.00963714	0.134608	0.0514184	0.823766	0.960621	-0.551052	0.0129525	0.0483815	-0.16266	1	1	-0.243585	1	1	-0.519668
CD1E	0.909144	0.100625	0.622513	0.647834	0.349754	1	-1.12579	1	1	2.10642	0.699783	1	-0.26131	1	1	-2.03493	0.0278869	0.503702	1.19728	1	1	-1.77362	0.0278869	0.0866274	1.45859	1	1	3.23221	0.361449	1	-0.451796	0.905147	1	1.06516	0.0821306	0.420227	1.51696	0.0416875	0.0757012	-0.430066	1	1	0.350057	1	1	2.04914	1	1	-0.0967309
CSF1	-1.00096	0.106668	0.654349	-0.466507	0.622385	1	-1.49679	3.21047e-06	3.78007e-05	-0.262149	1	1	0.534457	0.674734	1	-0.495828	0.553468	1	0.738815	1	1	-1.03028	0.00391945	0.0187006	0.204358	1	1	1.23464	0.314687	1	-1.38643	0.000154607	0.00225726	-0.165549	0.978043	1	1.22088	2.96082e-07	3.79193e-06	-1.32085	0.000129964	0.002314	-0.246445	0.974394	1	-0.335295	0.974394	1	-1.17716
CD53	-0.864711	0.107827	0.655945	-0.132481	1	1	-1.40463	9.83485e-06	8.15846e-05	-0.0860719	0.845408	1	0.73223	0.137254	1	-0.539923	0.553666	1	0.778639	1	1	-1.27215	0.0008325	0.0063971	0.0464094	0.845408	1	1.31856	0.782852	1	-1.15608	0.000521203	0.00500724	-0.155908	0.526742	0.846885	1.00018	0.000403957	0.00151225	-1.07924	0.00551134	0.0251455	-0.420662	0.878606	1	-0.221856	0.877954	1	-1.07229
CCL8	-1.4681	0.110425	0.666201	-0.458635	1	1	-0.760574	0.00147495	0.00437688	-0.911148	1	1	1.00946	0.176955	1	0.707521	1	1	0.556948	1	1	-0.301939	0.0283473	0.0874691	-0.452512	1	1	-0.150573	0.892462	1	-0.871837	0.0124156	0.0406428	-0.956665	0.10846	0.461824	-0.0848282	0.10846	0.169179	-0.355534	0.428793	0.815154	-0.666087	1	1	-1.0486	1	1	-1.38982
TNFRSF12A	-1.11282	0.11443	0.680459	-0.686043	0.350202	1	-1.18985	0.00137556	0.00410234	0.63764	0.584628	1	0.426778	0.760231	1	-0.0770271	0.760231	1	1.75046	0.201399	1	-0.503806	0.386963	0.707444	1.32368	0.184278	1	1.82749	0.0732857	0.594428	-1.0473	0.00625223	0.0260807	-0.180305	0.605815	0.904386	0.866992	0.00447253	0.0116605	-1.20413	0.00458339	0.0216132	-0.782539	0.165451	0.899875	0.46197	1	1	-1.25034
ULBP2	-1.40255	0.115708	0.680459	-1.40255	0.0111751	0.313761	-0.568563	0.468257	0.693362	0.142663	1	1	0	1	1	0.83399	0.551704	1	1.54522	0.304976	1	0.83399	0.304976	0.576768	1.54522	0.237573	1	0.711226	0.551704	1	-0.790083	0.477428	0.666414	-0.663072	0.763103	1	0.12701	0.763103	0.908753	-0.898956	0.0405724	0.115244	-1.51734	0.00472468	0.0832709	-0.126635	1	1	-1.2893
IL1B	-1.63793	0.115825	0.680459	-0.900892	0.198058	1	-1.17061	0.0679856	0.127582	-0.89906	1	1	0.737033	1	1	0.467311	1	1	0.738865	1	1	-0.269723	1	1	0.00183199	1	1	0.271555	1	1	-1.20074	0.0335072	0.0852274	-0.667596	0.108083	0.461824	0.533147	0.514241	0.664418	-1.68071	0.0097575	0.0389342	-0.804645	0.84924	1	-1.13462	1	1	-1.48807
CD99	-0.674808	0.116517	0.680459	-0.106662	1	1	-0.628399	0.00441607	0.0114317	0.31694	1	1	0.568146	0.37068	1	0.0464094	1	1	0.991748	0.137063	1	-0.521737	0.0654037	0.171128	0.423602	1	1	0.945339	0.185527	0.891018	-0.271539	0.149588	0.277156	0.397809	0.100424	0.45318	0.669348	4.81965e-05	0.000279234	-0.278692	1	1	-0.21157	1	1	0.316494	1	1	-0.532057
FUT5	0.509555	0.120162	0.696176	0.527477	0.777191	1	-0.496227	1	1	1.70805	1	1	0.0179219	1	1	-1.00578	0.120162	0.897007	1.19849	1	1	-1.0237	0.379552	0.697916	1.18057	1	1	2.20428	1	1	0.570504	0.584626	0.773146	1.18158	0.168281	0.560122	0.611072	0.584626	0.729928	0.407566	1	1	-0.190943	1	1	1.66045	1	1	-0.293744
UBC	-0.536857	0.121305	0.697264	-0.3844	0.140165	1	-0.32467	0.114824	0.204943	-0.110401	1	1	0.152457	1	1	0.212187	1	1	0.426457	1	1	0.0597301	1	1	0.274	1	1	0.21427	1	1	-0.529993	0.000812789	0.00613617	-0.343323	0.0330192	0.269502	0.18667	0.108442	0.169179	-0.473367	0.0226248	0.0740987	-0.250831	0.718159	1	-0.174028	1	1	-0.442938
IL1R2	-2.51898	0.127052	0.724592	-3.1897	0.000807788	0.100734	-3.38963	1.56382e-06	2.2475e-05	-1.15706	1	1	-0.670719	0.807989	1	-0.870657	0.331024	1	1.36191	0.117483	1	-0.199938	1	1	2.03263	0.0370627	1	2.23257	0.0168053	0.372535	-2.18127	8.17832e-05	0.0015711	0.740706	0.457356	0.789406	2.92198	0.00104553	0.00342258	-3.95653	2.74915e-06	0.000179825	-2.8548	0.00479093	0.0832709	-1.53441	0.830658	1	-3.38631
IL13RA1	-0.49549	0.129381	0.732158	-0.264235	0.386079	1	-0.853864	3.11039e-07	8.10924e-06	0.521209	0.397936	1	0.231254	0.397936	1	-0.358374	0.0404891	0.558562	1.0167	0.397936	1	-0.589628	0.001276	0.00839168	0.785445	0.397936	1	1.37507	0.0727531	0.594428	-0.798956	1.59791e-05	0.000613934	-0.128204	0.302052	0.740911	0.670751	2.58789e-06	2.45345e-05	-0.810408	2.39518e-05	0.000575395	-0.442165	0.0602031	0.477698	0.41901	0.451865	1	-0.663364
ITGB4	-1.10775	0.131082	0.736074	-1.15514	0.00672804	0.27641	-0.632947	0.189016	0.317199	-0.200433	1	1	-0.0473904	1	1	0.474801	1	1	0.907315	0.88951	1	0.522191	0.88235	1	0.954706	0.88951	1	0.432515	1	1	-0.741336	0.0306195	0.0809374	-0.54191	0.0538778	0.353232	0.199425	0.739813	0.883901	-1.60211	2.15059e-07	3.92482e-05	-1.17824	0.00100447	0.0349173	-0.431928	1	1	-0.795562
BIRC5	-0.747654	0.134783	0.751082	-0.600556	0.248871	1	-0.161884	1	1	-0.0203852	1	1	0.147098	1	1	0.58577	0.640036	1	0.727269	1	1	0.438671	1	1	0.580171	1	1	0.141499	1	1	-0.315052	0.177821	0.318941	-0.720968	0.00443822	0.0809975	-0.405915	0.177821	0.264916	-0.0746666	1	1	-0.503157	0.97056	1	-0.101239	1	1	-0.66216
PLAU	-1.87239	0.137063	0.756743	-1.59528	0.111244	1	-2.31915	8.03653e-05	0.000462023	-0.335342	1	1	0.277113	1	1	-0.446764	1	1	1.53705	0.137063	1	-0.723877	0.210769	0.428583	1.25993	0.146543	1	1.98381	0.0321795	0.388104	-2.28405	0.00244435	0.0139404	-0.695461	0.890552	1	1.58859	7.83691e-05	0.000411579	-2.55939	2.04053e-06	0.00016551	-1.46428	0.0222766	0.246392	-0.593783	1	1	-2.15639
TLR1	-0.832061	0.13826	0.756743	-0.449407	0.330163	1	-1.5461	5.477e-08	2.35189e-06	-0.0104684	1	1	0.382654	0.336631	1	-0.714035	0.0866265	0.762974	0.821593	0.595804	1	-1.09669	0.00016944	0.00287654	0.438939	1	1	1.53563	0.0324306	0.388104	-1.22204	7.79206e-05	0.00153735	-0.127851	0.86343	1	1.09419	1.76593e-06	1.86352e-05	-1.37472	1.73105e-05	0.000468024	-0.412089	0.933266	1	-0.131522	1	1	-1.19037
GZMB	-1.36388	0.140833	0.756743	-0.745158	0.56979	1	-1.50805	0.000117126	0.000602125	-1.45534	0.52133	1	0.618718	0.52133	1	-0.144173	0.76081	1	-0.0914616	0.816714	1	-0.762891	0.00711395	0.027771	-0.71018	0.76081	1	0.0527114	0.76081	1	-1.60262	0.000568845	0.005008	-0.872279	0.128366	0.495804	0.730343	0.00100807	0.00332981	-1.44638	0.00128997	0.00905463	-1.31066	0.0264604	0.279943	-1.73414	0.185675	1	-1.65347
IDO1	-3.03627	0.140855	0.756743	-1.94567	0.540182	1	-2.9285	0.000250961	0.00103504	-1.75086	1	1	1.09059	0.454947	1	0.107764	1	1	1.2854	1	1	-0.98283	0.0456692	0.126282	0.194809	1	1	1.17764	0.540182	1	-3.12197	0.00122662	0.00814031	-1.40634	0.0959068	0.448795	1.71563	0.00234801	0.00682887	-3.1104	0.000645262	0.00588802	-2.82099	0.00641876	0.0996956	-2.13739	0.822322	1	-2.97011
TLR6	-0.77991	0.140982	0.756743	-0.402282	0.294779	1	-1.53791	5.27359e-08	2.35189e-06	0.319417	0.95638	1	0.377628	0.495801	1	-0.757997	0.294779	1	1.09933	0.302098	1	-1.13562	0.000957781	0.00706243	0.721699	0.95638	1	1.85732	0.0554443	0.506871	-1.21539	2.65136e-05	0.000806457	-0.109	0.644776	0.935758	1.10639	1.01838e-05	7.6641e-05	-1.34301	1.04413e-05	0.000346463	-0.442543	0.148923	0.856209	0.167187	1	1	-1.26707
HRAS	-0.819248	0.142991	0.761924	-0.5452	0.672968	1	-0.379414	0.672968	0.955772	-0.0766655	1	1	0.274048	0.672968	1	0.439835	0.672968	1	0.742583	0.672968	1	0.165787	1	1	0.468535	1	1	0.302748	1	1	-0.536038	0.111876	0.219541	-0.503454	0.120616	0.475946	0.0325843	0.618153	0.759683	-0.754866	0.0205893	0.0689458	-0.853777	0.00852603	0.12448	-0.253909	1	1	-0.581779
CD3EAP	-0.678879	0.145722	0.767892	-0.894586	0.00212977	0.150706	-0.432038	0.303893	0.473769	-0.525817	1	1	-0.215707	1	1	0.24684	1	1	0.153062	1	1	0.462548	0.0489644	0.132877	0.368769	0.588501	1	-0.0937788	1	1	-0.442473	0.258562	0.423207	-0.214772	0.529972	0.846885	0.227701	0.529972	0.678737	-0.767926	0.00281685	0.0155832	-0.74779	0.00384369	0.0779414	-0.668518	0.456034	1	-0.669439
CEBPB	-0.794202	0.146215	0.767892	-0.734458	0.0418301	0.649702	-1.13248	3.7832e-07	8.93411e-06	-0.0467309	1	1	0.0597443	1	1	-0.338275	1	1	0.747471	1	1	-0.398019	0.465262	0.818413	0.687727	1	1	1.08575	0.216448	0.993756	-1.14937	3.26645e-06	0.000340644	-0.346724	0.157446	0.54993	0.802642	1.56692e-05	0.000107911	-1.12769	0.00021848	0.00318981	-0.59716	0.161956	0.895664	-0.164572	1	1	-1.05006
HLA-E	-0.652675	0.148181	0.77266	-0.177583	1	1	-0.606056	0.00148401	0.00438594	-0.390713	1	1	0.475092	0.132379	1	0.0466194	1	1	0.261963	1	1	-0.428473	0.0299882	0.0908355	-0.21313	1	1	0.215343	1	1	-0.504782	0.0155799	0.0477872	-0.113772	0.445039	0.78473	0.39101	0.00868164	0.0207111	-0.671821	0.00132391	0.00911752	-0.539592	0.0332694	0.324427	-0.528661	0.508065	1	-0.606558
CXCL6	-2.91393	0.1531	0.792646	-1.7632	0.321933	1	-3.0538	0.00907674	0.0214434	-0.79906	1	1	1.15073	1	1	-0.139873	1	1	2.11487	0.994921	1	-1.2906	1	1	0.964135	1	1	2.25474	0.994921	1	-2.60627	0.0745378	0.159253	-0.594785	0.420802	0.774084	2.01149	0.329453	0.449533	-2.98487	0.0227371	0.0740987	0.126114	1	1	-0.709233	1	1	-2.67046
AXL	-1.24285	0.15727	0.808501	-0.830812	0.362961	1	-1.93383	2.54561e-07	7.11057e-06	0.48736	0.362961	1	0.41204	0.362961	1	-0.690978	0.0290108	0.50417	1.73021	0.0335664	1	-1.10302	0.00110661	0.00776756	1.31817	0.0784314	1	2.42119	0.0141186	0.372535	-1.66023	0.000236584	0.00303056	0.121693	0.0279335	0.25301	1.78192	4.59985e-11	2.39849e-09	-1.72311	0.000206413	0.00313919	-0.56762	0.40059	1	0.38059	0.570812	1	-1.48515
CXCL1	-1.74755	0.161338	0.817894	-1.61829	0.00757287	0.27641	-2.37831	2.87489e-05	0.000211987	-0.319376	1	1	0.129261	1	1	-0.630756	0.716427	1	1.42817	1	1	-0.760017	1	1	1.29891	1	1	2.05893	1	1	-2.38041	5.73876e-05	0.00139643	-1.01262	0.0335635	0.269502	1.36779	0.0335635	0.0622408	-2.62373	1.00098e-05	0.000346463	-0.475964	1	1	-0.411535	1	1	-2.09631
IFNGR1	-0.605501	0.161338	0.817894	-0.470397	0.0998538	1	-0.687504	0.000188586	0.000844587	0.0753857	1	1	0.135104	1	1	-0.0820029	1	1	0.680887	1	1	-0.217107	1	1	0.545783	1	1	0.76289	1	1	-0.691703	0.000314765	0.00370611	-0.102464	0.270964	0.711523	0.589238	0.000326407	0.00132376	-1.15346	3.58814e-06	0.000187096	-0.45349	0.124837	0.772294	-0.0528676	1	1	-0.590415
SH2D1B	-0.719998	0.163711	0.824201	-0.140552	1	1	-0.459719	0.301425	0.473769	0.184689	1	1	0.579445	0.460387	1	0.260279	1	1	0.904686	1	1	-0.319167	0.911745	1	0.325241	1	1	0.644408	1	1	-0.290312	0.238143	0.396905	-0.339491	0.500432	0.829009	-0.0491796	0.500432	0.649253	-0.41913	1	1	0.0202914	1	1	0.211551	1	1	-0.358545
CD96	0.784159	0.166686	0.829865	0.872186	0.00868728	0.301986	0.648427	0.154352	0.267008	-0.61303	1	1	0.0880261	1	1	-0.135733	1	1	-1.39719	0.302098	1	-0.223759	1	1	-1.48522	0.0668731	1	-1.26146	0.638161	1	0.592848	0.0546607	0.124306	0.427421	0.0847724	0.423862	-0.165427	0.552591	0.697909	0.554956	0.467138	0.861874	-0.130645	1	1	-0.809111	1	1	0.466961
NEFL	-0.673167	0.16711	0.829865	-1.53072	1	1	-1.97818	1	1	1.22827	1	1	-0.857556	0.121657	1	-1.30501	0.0191759	0.487761	1.90144	1	1	-0.447459	1	1	2.75899	1	1	3.20645	0.867677	1	0.307034	0.150862	0.278809	2.3825	0.0118889	0.152262	2.07547	0.150862	0.228484	-1.80912	1	1	-0.66453	1	1	1.10188	1	1	-1.6897
IL2RA	-0.895417	0.16935	0.835308	-0.259258	1	1	-1.39541	5.73879e-06	5.37559e-05	-0.338858	1	1	0.636159	0.605176	1	-0.499993	0.497564	1	0.556559	1	1	-1.13615	0.00391464	0.0187006	-0.0796002	1	1	1.05655	0.357021	1	-1.32641	0.000566957	0.005008	-0.350219	0.710232	0.976407	0.976189	1.87301e-05	0.000124413	-1.20782	0.000568686	0.00553971	-0.676141	0.0991117	0.683833	-0.529814	1	1	-1.16648
MAF	-0.951333	0.171032	0.837942	-0.607958	0.416809	1	-1.72549	1.57017e-06	2.2475e-05	-0.613016	0.750388	1	0.343375	0.54255	1	-0.774152	0.0782213	0.722739	0.338317	1	1	-1.11753	0.00042145	0.00439513	-0.00505789	1	1	1.11247	0.182259	0.891018	-1.44466	0.000888522	0.00642199	0.0814924	0.411777	0.774084	1.52615	2.48275e-10	9.539e-09	-1.59558	1.10274e-05	0.00035	-0.393604	0.614212	1	-0.68742	0.614212	1	-1.15619
C8A	0.622842	0.17431	0.848309	0.949272	0.17431	1	0.266699	1	1	1.37773	1	1	0.326429	1	1	-0.356144	0.828465	1	0.754888	1	1	-0.682573	0.741016	1	0.428458	1	1	1.11103	1	1	0.546081	0.134494	0.255015	0.827939	0.114789	0.461824	0.281858	0.729438	0.873876	0.285402	1	1	-0.163499	1	1	1.26946	1	1	0.546219
CXCL3	-1.72347	0.177996	0.86051	-0.958403	0.371418	1	-2.70747	1.09113e-07	3.62055e-06	-0.296272	1	1	0.76507	1	1	-0.983995	0.0819298	0.738379	1.4272	1	1	-1.74907	0.00552239	0.0237507	0.66213	1	1	2.4112	0.287037	1	-2.60207	5.62438e-06	0.000376662	-1.09494	0.0430885	0.317723	1.50713	0.000116623	0.000579148	-1.6563	0.0120198	0.0457004	0.474401	1	1	-0.0790146	1	1	-1.85689
HLA-DRB4	0.713185	0.185579	0.89127	0.298091	1	1	-1.05816	1	1	-1.0492	1	1	-0.415094	1	1	-1.77134	0.111254	0.863994	-1.76238	1	1	-1.35625	1	1	-1.34729	1	1	0.00896123	1	1	0.317458	0.30665	0.47678	1.1524	0.30665	0.740911	0.834943	0.757683	0.903773	-0.759119	1	1	-2.12569	1	1	-1.4199	1	1	-0.355833
LAMP3	-1.2503	0.190525	0.909041	-0.492197	1	1	-0.0717138	0.181227	0.305533	-0.234701	1	1	0.758101	0.258493	1	1.17858	1	1	1.0156	0.181227	1	0.420483	0.618079	1	0.257496	1	1	-0.162987	0.618079	1	-0.0650823	0.421572	0.606997	-0.361132	0.563493	0.865999	-0.296049	0.563493	0.709223	0.029659	0.240949	0.50399	-1.16362	0.0608797	0.477873	-0.462401	1	1	-1.02581
LRP1	-0.563635	0.196588	0.926572	-0.0680999	1	1	-1.19702	1.1806e-06	1.75885e-05	0.396982	1	1	0.495535	0.336979	1	-0.633383	0.00335269	0.305933	0.960617	0.117483	1	-1.12892	0.000123603	0.0022059	0.465082	1	1	1.594	0.00241504	0.176298	-0.801923	0.0058334	0.0250493	0.448636	0.00530659	0.0922335	1.25056	7.54278e-15	1.37656e-12	-0.640761	0.00749076	0.0325492	0.295542	1	1	0.546499	1	1	-0.466403
CMKLR1	-0.865983	0.196738	0.926572	-0.204243	1	1	-1.12066	0.000250922	0.00103504	-0.0257631	1	1	0.66174	0.156861	1	-0.254682	1	1	0.84022	0.741259	1	-0.916421	0.000687095	0.00569977	0.17848	1	1	1.0949	0.222526	1	-0.827122	0.00828497	0.0313369	0.0245173	0.513352	0.84165	0.851639	0.000267171	0.00112089	-0.818741	0.00976021	0.0389342	-0.519759	0.520427	1	-0.137372	1	1	-0.923811
CD97	-0.486925	0.202564	0.939417	-0.0655758	1	1	-0.966597	5.24344e-06	5.31859e-05	0.0235109	1	1	0.421349	0.538176	1	-0.479673	0.357776	1	0.510435	0.794406	1	-0.901021	0.00359525	0.017854	0.0890867	1	1	0.990108	0.119977	0.717559	-0.817425	0.000521007	0.00500724	-0.124238	0.547556	0.863317	0.693187	6.8071e-05	0.000368088	-0.787596	0.00122057	0.00873547	-0.205625	1	1	-0.0416509	1	1	-0.630734
BTK	-0.795296	0.203283	0.939417	-0.0438289	1	1	-1.19656	4.61909e-05	0.000312216	0.444653	1	1	0.751467	0.258493	1	-0.401266	1	1	1.23995	1	1	-1.15273	0.00110501	0.00776756	0.488481	1	1	1.64121	0.34607	1	-0.898546	0.00374711	0.0181152	0.128217	0.356506	0.758659	1.02676	7.82242e-05	0.000411579	-0.867528	0.0199352	0.0673736	-0.221839	1	1	0.351938	1	1	-0.925865
CLEC5A	-1.48821	0.203326	0.939417	-0.851901	0.742999	1	-2.01931	0.000213945	0.000924139	0.397618	0.742999	1	0.636309	0.742999	1	-0.531096	0.742999	1	1.88583	0.156643	1	-1.16741	0.187174	0.387074	1.24952	0.261906	1	2.41692	0.020673	0.372535	-1.48557	0.000411322	0.0042895	0.0563889	0.679699	0.96159	1.54196	0.022811	0.0454973	-1.63971	0.0163007	0.0572137	-0.706269	0.517004	1	0.274622	0.718522	1	-1.64395
ICAM4	-1.14476	0.208346	0.950941	-0.145165	1	1	0.421728	0.03398	0.0700717	1.61013	0.315888	1	0.99959	0.336901	1	1.56648	1	1	2.75489	0.0961116	1	0.566893	0.315888	0.595862	1.7553	0.315888	1	1.1884	0.0961116	0.667104	0.359632	0.174658	0.314762	0.136605	0.694798	0.971811	-0.223027	0.0648105	0.110284	-0.588985	0.540583	0.96722	-0.515951	0.540583	1	1.46264	0.439569	1	0.225602
RUNX1	-0.702644	0.209728	0.950941	-0.247485	0.857381	1	-0.797167	0.00359889	0.00945031	0.500894	0.601792	1	0.45516	0.857381	1	-0.0945227	0.893924	1	1.20354	0.234965	1	-0.549682	0.514896	0.890696	0.748378	0.514896	1	1.29806	0.0275574	0.388104	-0.657747	0.00568367	0.0245508	0.0366695	0.902177	1	0.694417	0.00114427	0.00366366	-0.822932	0.00313087	0.0168054	-0.458694	0.369152	1	0.385831	0.873383	1	-0.696571
CARD11	0.835605	0.209728	0.950941	0.604735	0.0531907	0.705986	0.955575	0.00103513	0.00324311	0.220108	1	1	-0.230871	1	1	0.11997	1	1	-0.615497	1	1	0.35084	1	1	-0.384627	1	1	-0.735467	0.990839	1	0.731936	0.00701234	0.0282818	0.100396	0.928728	1	-0.63154	0.00701234	0.0171204	0.206406	0.848687	1	-0.795735	0.0597508	0.477698	-0.0493545	0.92716	1	0.802746
LILRA5	-1.44092	0.214129	0.964901	-0.738747	0.393475	1	-1.9363	1.2762e-05	0.000101264	-1.22175	0.748524	1	0.702173	1	1	-0.49538	0.748524	1	0.219169	1	1	-1.19755	0.214129	0.433003	-0.483004	1	1	0.714548	0.748524	1	-1.83528	0.000335987	0.00383235	-0.420691	0.42076	0.774084	1.41459	0.000186231	0.000828956	-1.57755	0.00787884	0.0334488	-0.381281	1	1	-1.33337	0.76527	1	-1.79593
CCL15	-0.358219	0.220711	0.980177	2.71562	0.469319	1	1.30559	0.00840411	0.0203146	-0.746785	1	1	3.07384	1	1	1.66381	1	1	-0.388565	1	1	-1.41004	1	1	-3.46241	1	1	-2.05237	1	1	0.56406	0.0558633	0.126647	0.636782	0.482023	0.817753	0.0727214	0.107781	0.168841	1.03925	0.0230186	0.0746824	0.514154	0.454103	1	-0.74011	1	1	2.1312
C1R	-0.728972	0.22094	0.980177	-0.121829	1	1	-1.74336	4.13959e-08	2.35189e-06	0.168814	1	1	0.607144	0.741259	1	-1.01439	0.00624155	0.350487	0.897786	0.741259	1	-1.62153	6.95022e-06	0.000459194	0.290642	1	1	1.91218	0.00621011	0.323813	-1.17801	0.00106661	0.00720948	0.610289	0.00387476	0.0725276	1.7883	3.93225e-15	9.56849e-13	-1.0906	0.000897512	0.00704499	-0.271921	1	1	0.110393	1	1	-1.00016
PRKCE	0.58003	0.221547	0.980177	0.579431	0.0126305	0.336279	0.31019	0.221547	0.364255	0.121924	1	1	-0.000598966	1	1	-0.26984	1	1	-0.458106	1	1	-0.269241	0.668567	1	-0.457507	0.560755	1	-0.188267	1	1	0.500549	0.00521829	0.0231807	0.485788	0.00526791	0.0922335	-0.0147611	0.852733	0.988077	0.659813	0.00454669	0.0216132	0.122484	1	1	0.158757	0.966679	1	0.389916
CD46	0.431474	0.225558	0.985973	0.497346	0.018455	0.449072	0.646181	0.000179669	0.00081974	-0.391629	1	1	0.0658721	1	1	0.214708	1	1	-0.823102	0.251748	1	0.148836	1	1	-0.888974	0.232817	1	-1.03781	0.0831465	0.63226	0.396848	0.0243221	0.0680275	-0.0254759	0.743031	1	-0.422324	0.00599375	0.0148824	0.334348	0.277204	0.568134	0.0776456	0.55989	1	-0.420479	0.90659	1	0.666376
ITGA2	-1.36916	0.225558	0.985973	-1.54727	0.0260997	0.529245	-1.00684	0.042065	0.0834442	-0.420777	1	1	-0.178106	1	1	0.362321	1	1	0.948385	0.302098	1	0.540426	1	1	1.12649	0.0891641	1	0.586064	0.302098	1	-1.07589	0.00282967	0.0155313	-0.577368	0.0593809	0.372063	0.498526	0.24339	0.349753	-2.10101	8.43458e-06	0.00031701	-1.18039	0.018974	0.223403	-0.669022	0.672934	1	-1.21545
CTSW	0.875187	0.22863	0.993451	0.946687	0.0328652	0.585161	0.767845	0.455053	0.676556	-0.25507	1	1	0.0715009	1	1	-0.107341	1	1	-1.13026	0.637762	1	-0.178842	1	1	-1.20176	0.399587	1	-1.02292	1	1	0.786771	0.100372	0.19965	0.543738	0.15863	0.551428	-0.243032	0.524544	0.675338	0.716135	0.856925	1	-0.401862	0.856925	1	-0.457572	1	1	0.599195
LCP1	-0.929901	0.235944	1	-0.304344	1	1	-0.860562	0.0163937	0.0361553	-0.0359428	1	1	0.625557	0.66778	1	0.0693391	1	1	0.893958	1	1	-0.556218	0.235944	0.470599	0.268401	1	1	0.824619	0.974728	1	-0.747397	0.0746089	0.159253	-0.181457	0.799055	1	0.565941	0.0541084	0.0949499	-0.882894	0.0345286	0.100824	-0.645119	0.414866	1	-0.200295	1	1	-0.895117
RIPK2	-0.54163	0.253074	1	-0.0212898	1	1	-0.128144	1	1	-0.171522	1	1	0.52034	0.253074	1	0.413486	1	1	0.370108	1	1	-0.106854	1	1	-0.150233	1	1	-0.0433783	1	1	-0.170534	0.51784	0.711909	-0.144843	0.518319	0.842701	0.0256913	0.603309	0.746468	-0.0892588	1	1	-0.45467	0.434674	1	-0.26887	1	1	-0.324548
C1QB	-0.861203	0.257781	1	-0.277663	1	1	-0.980154	0.000591923	0.00202866	-0.648471	1	1	0.58354	0.753446	1	-0.11895	1	1	0.212733	1	1	-0.702491	0.0352556	0.102466	-0.370808	1	1	0.331683	1	1	-0.775929	0.00802207	0.0308216	-0.224014	0.396311	0.771485	0.551916	0.0232091	0.0459149	-0.799308	0.0320875	0.0963947	-0.673493	0.106542	0.703086	-0.794598	0.745237	1	-0.927329
IFNL2	-1.38996	0.268396	1	-0.521858	1	1	-0.730404	0.281326	0.448689	0.920147	1	1	0.868098	1	1	0.659552	1	1	2.3101	1	1	-0.208546	1	1	1.442	1	1	1.65055	1	1	-0.372211	0.754289	0.926988	0.0492268	0.998136	1	0.421438	0.998136	1	-0.444785	1	1	-0.462707	1	1	0.877143	1	1	-0.961576
MAPKAPK2	-0.388763	0.268677	1	-0.353583	0.248826	1	-0.560034	0.000178968	0.00081974	-0.0788065	1	1	0.0351802	1	1	-0.171271	0.73519	1	0.309957	0.637762	1	-0.206451	0.73519	1	0.274776	0.73519	1	0.481227	0.248826	1	-0.44455	0.00384813	0.0184812	-0.0473302	0.972556	1	0.39722	0.00232349	0.00678458	-0.555187	0.00292714	0.0160662	-0.34556	0.253246	1	-0.167858	1	1	-0.596989
PIK3CD	-0.692436	0.26871	1	-0.250615	0.845106	1	-1.46385	8.56668e-07	1.35949e-05	0.0469858	0.845106	1	0.441821	0.637762	1	-0.771417	0.845106	1	0.739422	0.637762	1	-1.21324	0.000282622	0.00361954	0.297601	0.845106	1	1.51084	0.0400716	0.430181	-1.20652	0.000141208	0.00219322	-0.198551	0.577316	0.878762	1.00797	6.92109e-06	5.49174e-05	-1.28077	2.11074e-05	0.000550301	-0.47818	0.182662	0.945699	-0.132955	1	1	-1.1907
CD276	-0.63592	0.271204	1	-0.236949	1	1	-0.661331	0.00224137	0.00631737	0.0598748	1	1	0.398971	0.667353	1	-0.0254106	1	1	0.695795	0.352448	1	-0.424381	0.352448	0.654674	0.296824	1	1	0.721205	0.167285	0.891018	-0.425607	0.163558	0.298494	0.200092	0.140716	0.513614	0.625699	6.64732e-05	0.00036213	-0.367138	0.897805	1	-0.0531643	1	1	0.110489	1	1	-0.481298
C2	-0.777451	0.271204	1	0.0584308	1	1	-0.670536	0.0102816	0.0239795	-0.471835	1	1	0.835882	0.518952	1	0.106915	1	1	0.305617	1	1	-0.728967	0.124279	0.275755	-0.530266	1	1	0.198701	1	1	-0.539992	0.0694116	0.149913	0.0658055	0.788437	1	0.605798	0.0322726	0.0604077	-0.226926	0.363834	0.708264	-0.748397	0.144411	0.85016	-0.597513	1	1	-0.712276
IL11RA	0.303608	0.276017	1	0.477846	0.223684	1	-0.579613	0.134874	0.237248	0.549261	0.207011	1	0.174238	1	1	-0.883221	0.0224868	0.487761	0.245652	1	1	-1.05746	0.00693375	0.0272131	0.0714143	1	1	1.12887	0.0224868	0.381753	-0.277819	0.199269	0.349549	0.609276	0.0145646	0.174298	0.887095	9.41854e-05	0.000482306	0.0482663	1	1	0.427508	0.388995	1	0.630935	0.283642	1	-0.0906001
ITGB3	-1.66639	0.293433	1	-0.521806	0.293433	1	-2.43235	3.61434e-06	4.08574e-05	0.531965	0.804416	1	1.14458	0.804416	1	-0.765965	0.0316309	0.50417	2.19835	0.116344	1	-1.91055	0.116344	0.259729	1.05377	0.293433	1	2.96432	0.0316309	0.388104	-2.81623	0.000791265	0.00608025	-0.743729	0.160416	0.554992	2.0725	2.08143e-09	5.63778e-08	-2.24214	0.00101123	0.00761031	-0.337317	1	1	0.341412	1	1	-2.15784
C7	1.89717	0.294116	1	2.32646	0.0512031	0.705986	-1.33812	0.72063	1	1.70844	1	1	0.429293	1	1	-3.23529	0.0353486	0.537593	-0.188728	1	1	-3.66458	0.00292907	0.015433	-0.618021	1	1	3.04656	1	1	-1.11731	0.686652	0.867225	0.258546	0.00165016	0.0376443	1.37585	8.40251e-05	0.000438131	0.840272	1	1	1.2638	1	1	1.40188	1	1	0.0864139
LY96	-0.77835	0.294427	1	-0.349527	1	1	-1.48645	2.43196e-06	3.11534e-05	-0.17204	1	1	0.428822	0.439174	1	-0.708096	0.179014	1	0.606309	1	1	-1.13692	0.000123515	0.0022059	0.177487	1	1	1.31441	0.439174	1	-1.02946	0.00348229	0.017592	0.0637759	0.453268	0.789406	1.09323	4.30317e-06	3.69567e-05	-1.11791	0.00013804	0.00233838	-0.20325	1	1	-0.186707	1	1	-0.904191
RRAD	-1.63457	0.299407	1	-0.78112	0.104724	1	-3.3911	1.05082e-07	3.62055e-06	0.966693	0.494706	1	0.853451	0.887426	1	-1.75653	0.261423	1	2.60126	0.299407	1	-2.60998	0.0363267	0.104816	1.74781	0.299407	1	4.35779	0.0189059	0.372535	-3.18211	6.81498e-05	0.00150756	0.12599	0.440896	0.78473	3.3081	3.26713e-10	1.11796e-08	-2.84888	3.21931e-05	0.000691204	-0.817989	0.276216	1	0.681992	0.456656	1	-2.70841
ECSIT	0.424671	0.308399	1	0.101937	1	1	0.175155	1	1	0.185044	1	1	-0.322733	0.757421	1	-0.249516	1	1	-0.239627	1	1	0.0732174	1	1	0.0831064	1	1	0.00988904	1	1	0.122964	0.925548	1	0.0922656	0.925548	1	-0.0306987	0.925548	1	0.12982	1	1	0.150706	1	1	0.243998	1	1	0.365298
GPI	-0.412962	0.31014	1	-0.180496	1	1	0.0110578	1	1	-0.656306	0.725286	1	0.232465	0.725286	1	0.424019	0.302519	1	-0.243344	1	1	0.191554	1	1	-0.475809	1	1	-0.667364	0.725286	1	-0.0827087	0.769043	0.943532	-0.292747	0.31428	0.744357	-0.210039	0.769043	0.910206	-0.20258	1	1	0.00861578	1	1	-0.630679	1	1	0.0134317
CLEC4A	-0.63628	0.311058	1	-0.515122	0.323676	1	-1.35684	8.28281e-07	1.34366e-05	0.566273	0.545437	1	0.121158	0.545437	1	-0.72056	0.0416281	0.558562	1.20255	0.323676	1	-0.841717	0.00133276	0.00851404	1.0814	0.323676	1	1.92311	0.0400183	0.430181	-0.882155	0.000450958	0.00463661	0.23954	0.371066	0.758785	1.1217	2.44905e-06	2.41596e-05	-1.23134	6.5377e-05	0.00128987	-0.680286	0.0944222	0.675767	0.408488	0.941006	1	-1.08637
IL15	-0.408288	0.319886	1	-0.14665	1	1	-1.12308	2.6194e-07	7.11057e-06	0.313598	1	1	0.261637	0.74301	1	-0.714794	0.0406849	0.558562	0.721886	1	1	-0.976432	4.68333e-05	0.00127388	0.460248	1	1	1.43668	0.161283	0.880632	-0.814441	0.000534483	0.005008	-0.00639264	0.950618	1	0.808048	4.18159e-06	3.634e-05	-0.888827	0.000129534	0.002314	-0.771346	0.00151625	0.0481245	0.139905	1	1	-0.800568
OSM	-1.35437	0.32209	1	-0.797426	0.436791	1	-2.1953	7.2391e-07	1.24224e-05	0.0512956	1	1	0.556948	1	1	-0.840929	0.509822	1	1.40567	1	1	-1.39788	0.0215828	0.0709706	0.848722	1	1	2.2466	0.170537	0.891018	-1.96413	1.57687e-05	0.000613934	-0.126777	0.820357	1	1.83735	1.0392e-05	7.74101e-05	-1.69024	0.00510874	0.0234552	-0.534742	0.895913	1	-0.0958255	1	1	-1.97584
C1S	-0.58771	0.323605	1	-0.108604	1	1	-1.86012	3.79394e-07	8.93411e-06	0.344484	1	1	0.479106	0.936125	1	-1.27241	0.00209641	0.282824	0.932194	1	1	-1.75152	2.15851e-05	0.000879266	0.453088	1	1	2.20461	0.0147976	0.372535	-1.12839	0.00105571	0.00720248	0.755749	0.00105571	0.0285432	1.88414	1.00596e-11	6.67592e-10	-1.16495	0.000409327	0.00474299	-0.330789	0.766961	1	0.286926	1	1	-0.909416
TNFSF4	-0.742926	0.325538	1	0.278992	0.621895	1	-1.6192	4.60195e-07	9.59836e-06	0.250024	0.621895	1	1.02192	0.0696396	1	-0.876271	0.0233732	0.487761	0.992949	0.0979021	1	-1.89819	4.17053e-06	0.000338277	-0.0289682	0.750464	1	1.86922	0.0200955	0.372535	-0.850639	0.00556634	0.0241871	0.574088	0.00221664	0.0462328	1.42473	5.35385e-08	1.00213e-06	-0.741773	0.119649	0.279054	-0.231621	0.951182	1	0.237512	0.951182	1	-0.62012
SELPLG	-0.713559	0.325585	1	-0.0536136	1	1	-1.34929	4.9317e-06	5.14306e-05	0.192432	1	1	0.659946	0.251343	1	-0.635733	0.260277	1	0.905991	1	1	-1.29568	9.49887e-05	0.00198119	0.246046	1	1	1.54172	0.325585	1	-1.10341	0.000691339	0.00560753	-0.13277	0.86343	1	0.970644	0.000156321	0.000718141	-0.905516	0.0174531	0.0606701	-0.530625	0.716823	1	0.0435849	1	1	-1.00973
MAPK1	-0.418736	0.33141	1	-0.060045	1	1	-0.0475306	0.0450701	0.0884441	-0.0103681	1	1	0.358691	1	1	0.371205	1	1	0.408368	1	1	0.0125144	1	1	0.0496769	1	1	0.0371625	1	1	-0.506245	0.00651428	0.0268668	-0.409568	0.0829468	0.420227	0.0966774	0.0803301	0.130895	-0.289293	0.0467113	0.128193	0.335302	1	1	-0.026183	1	1	-0.264152
CCL20	-1.99509	0.346787	1	-1.2491	0.188566	1	-1.37895	0.00870047	0.0208241	1.73434	1	1	0.745993	1	1	0.616137	1	1	3.72943	1	1	-0.129855	1	1	2.98343	1	1	3.11329	0.575154	1	-1.30698	0.0139371	0.043479	0.123226	0.156332	0.548664	1.43021	0.0289912	0.0549703	-2.07902	0.000396844	0.00474299	-0.605371	0.469869	1	1.58441	1	1	-1.51348
LAMP2	-0.450655	0.351404	1	-0.490939	0.32839	1	-0.898831	1.36695e-05	0.000107298	0.589384	0.331072	1	-0.0402838	0.802828	1	-0.448176	0.0502271	0.591383	1.04004	0.0447552	1	-0.407892	0.331072	0.620686	1.08032	0.0941176	1	1.48822	0.00465758	0.283336	-0.831607	0.00057718	0.00501597	-0.131004	0.743031	1	0.700603	0.000194723	0.000856311	-0.604458	0.0620306	0.165869	-0.160399	0.60652	1	0.58864	0.40326	1	-0.749017
CD47	-0.458287	0.357754	1	-0.499211	0.0530255	0.705986	-0.719288	0.000165466	0.000779294	-0.243308	1	1	-0.0409242	1	1	-0.261001	1	1	0.21498	1	1	-0.220077	1	1	0.255904	1	1	0.475981	0.357754	1	-0.586647	0.00370429	0.0180276	-0.139394	0.556711	0.865999	0.447252	0.00255677	0.00726243	-0.727731	0.000266363	0.00373932	-0.925801	4.70372e-07	0.000343372	-0.452652	0.41142	1	-0.891841
PYCARD	-0.751627	0.360777	1	-0.416358	1	1	-0.281774	1	1	0.141342	1	1	0.335269	1	1	0.469853	1	1	0.892969	1	1	0.134584	1	1	0.5577	1	1	0.423116	1	1	-0.341006	0.653958	0.838997	-0.333065	0.653958	0.94399	0.00794105	0.966163	1	-0.514751	0.147497	0.335429	-0.861916	0.0371279	0.350288	-0.0594191	1	1	-0.633981
CD163	-1.00199	0.365292	1	-0.460706	1	1	-1.55629	5.41467e-06	5.3415e-05	-0.751085	1	1	0.54128	0.365292	1	-0.5543	0.187229	1	0.250901	1	1	-1.09558	0.000239011	0.00342114	-0.290379	1	1	0.805202	0.187229	0.893313	-1.19238	0.00689563	0.0279656	-0.124732	0.35203	0.758659	1.06765	2.17882e-05	0.000139521	-1.10597	0.00999803	0.0396661	-0.335995	1	1	-0.813158	1	1	-1.21973
ADORA2A	-0.584196	0.37226	1	-0.292435	1	1	-0.999805	0.00887612	0.021175	0.44794	0.742152	1	0.291761	0.349937	1	-0.415609	1	1	1.03214	0.349639	1	-0.70737	0.0340588	0.0997635	0.740375	0.349639	1	1.44774	0.0398852	0.430181	-0.51458	0.229611	0.391056	0.254261	0.321741	0.746405	0.768841	0.0025033	0.00716631	-0.967401	0.0348197	0.101269	-0.335552	1	1	0.343568	1	1	-0.807321
SBNO2	-0.354701	0.384247	1	-0.271651	0.531312	1	-0.558892	0.000368065	0.0013852	0.153339	0.725689	1	0.0830497	0.725689	1	-0.204192	0.331608	1	0.508039	0.268531	1	-0.287241	0.280672	0.540608	0.42499	0.331608	1	0.712231	0.062491	0.556322	-0.460874	0.00148723	0.00952815	-0.0406248	0.978044	1	0.42025	0.000842951	0.00286211	-0.518668	0.00183144	0.0118314	-0.753817	0.000696331	0.0286767	-0.0174629	1	1	-0.655242
MRC1	-0.905799	0.387681	1	-0.640261	1	1	-1.48071	5.94685e-05	0.000364807	-0.2413	1	1	0.265538	1	1	-0.574907	0.0451894	0.558562	0.664499	1	1	-0.840445	0.00839391	0.0315853	0.398961	1	1	1.23941	0.295323	1	-1.23	0.00491537	0.0225674	-0.234181	0.97821	1	0.995814	4.98799e-05	0.000286711	-1.42251	0.000397013	0.00474299	-0.290272	1	1	-0.280886	1	1	-1.02038
ITGAX	-0.803876	0.389955	1	-0.19122	1	1	-1.74325	7.16389e-09	6.72528e-07	-0.267286	1	1	0.612656	0.389955	1	-0.939371	0.0127014	0.421455	0.53659	1	1	-1.55203	1.82008e-05	0.00083041	-0.0760659	1	1	1.47596	0.108375	0.682015	-1.09366	0.000222905	0.00301335	0.352881	0.0972873	0.452355	1.44654	3.52953e-07	4.29426e-06	-1.08894	0.00426169	0.0210205	0.00628146	1	1	-0.253074	1	1	-1.01433
CLEC7A	-0.888903	0.391446	1	-0.555927	0.655621	1	-1.62876	2.83939e-06	3.39796e-05	-0.254645	1	1	0.332976	1	1	-0.739862	0.357986	1	0.634258	0.983434	1	-1.07284	0.00391624	0.0187006	0.301282	1	1	1.37412	0.103322	0.668943	-1.25646	0.000132639	0.00210492	-0.0297826	0.804359	1	1.22668	1.65155e-05	0.000112676	-1.29217	0.00241174	0.0143136	-0.54145	0.358327	1	-0.387374	1	1	-1.3535
MSR1	-0.811698	0.396005	1	0.0648799	1	1	-1.08124	0.000264225	0.00107757	-0.26617	1	1	0.876578	0.132379	1	-0.269543	0.57245	1	0.545528	1	1	-1.14612	0.00101876	0.00729114	-0.33105	1	1	0.815071	0.522927	1	-0.610124	0.0298325	0.0797718	0.40848	0.191111	0.590727	1.0186	7.65624e-05	0.00040796	-0.242449	1	1	0.108108	1	1	-0.174893	1	1	-0.70623
CSF2RB	-1.25327	0.401268	1	-0.61778	1	1	-1.42372	0.00268947	0.00738087	-0.433349	1	1	0.635494	0.29542	1	-0.170443	1	1	0.819924	1	1	-0.805937	0.0181179	0.0612317	0.184431	1	1	0.990368	1	1	-1.2522	0.0645358	0.142761	-0.422307	0.41964	0.774084	0.82989	0.00933454	0.0219107	-1.19396	0.190674	0.418657	-1.0321	0.612978	1	-0.645507	1	1	-1.46499
TNFRSF10C	-1.20839	0.402633	1	-0.7345	0.284579	1	-1.11879	0.00134212	0.00403818	-0.452541	1	1	0.473888	1	1	0.0895956	1	1	0.755847	0.88951	1	-0.384292	1	1	0.281959	1	1	0.666251	0.512677	1	-1.18447	0.0248618	0.0692714	-0.954099	0.179638	0.575347	0.230367	0.0248618	0.0487879	-1.44428	0.0026788	0.0151287	-0.315235	1	1	-0.534994	1	1	-1.03535
TGFB2	-1.01672	0.404143	1	-1.06066	0.205471	1	-2.13978	4.22616e-06	4.47116e-05	1.91863	0.404143	1	-0.0439385	0.630296	1	-1.12306	0.0609666	0.651343	2.93535	0.302098	1	-1.07912	0.0609666	0.161252	2.97929	0.200595	1	4.05841	0.0189507	0.372535	-2.00962	6.41333e-05	0.00146304	0.0127399	0.912335	1	2.02236	3.75655e-06	3.34425e-05	-1.94109	0.00020613	0.00313919	-0.557203	0.51842	1	1.79954	0.51842	1	-1.665
CD209	-1.20105	0.414429	1	-0.667462	0.175588	1	-1.68722	0.000307567	0.00120269	-0.504812	1	1	0.533586	1	1	-0.486169	0.57581	1	0.696236	0.994014	1	-1.01976	0.57581	0.973012	0.16265	0.994014	1	1.18241	0.57581	1	-1.74556	0.00455322	0.021171	-0.741146	0.352917	0.758659	1.00441	0.00455322	0.0118286	-1.6487	0.000809906	0.00659859	0.420948	1	1	-0.374465	1	1	-1.1547
IRF1	-0.719381	0.414744	1	-0.170566	1	1	-0.80022	0.00209263	0.00594406	-0.589706	1	1	0.548815	0.949462	1	-0.0808389	1	1	0.129674	1	1	-0.629654	0.214084	0.433003	-0.41914	1	1	0.210513	1	1	-0.806407	0.00298099	0.0156261	-0.24413	0.13907	0.512734	0.562276	0.0360641	0.0664818	-0.764364	0.0155099	0.0555012	-0.957408	0.00874262	0.125139	-0.815882	0.390029	1	-0.857756
IFNB1	-1.23116	0.425674	1	0.323426	0.425674	1	-1.52334	0.00207715	0.00594388	1.17823	0.32882	1	1.55459	0.0574817	1	-0.292181	0.375277	1	2.40939	0.0574817	1	-1.84677	0.000447062	0.00441021	0.854802	0.425674	1	2.70157	0.0184736	0.372535	-0.754769	0.0348042	0.0873096	0.555812	0.178275	0.575347	1.31058	0.000401437	0.00151056	-0.752072	0.483851	0.880827	-0.18124	1	1	1.14636	0.483851	1	-0.741497
CD74	-0.605675	0.426173	1	0.16512	1	1	-1.10873	2.27403e-05	0.000169392	0.174244	1	1	0.770795	0.156861	1	-0.503057	1	1	0.779919	1	1	-1.27385	1.75833e-05	0.00083041	0.0091235	1	1	1.28298	0.426173	1	-0.771894	0.0102139	0.0356628	0.115697	0.411777	0.774084	0.88759	4.56561e-05	0.000266631	-0.65752	0.0749714	0.195725	-0.406367	0.795812	1	0.0423753	1	1	-0.793258
IL10	-0.888953	0.426469	1	-0.21466	1	1	-1.33873	0.000849383	0.00273149	-0.468761	1	1	0.674293	0.489158	1	-0.449772	1	1	0.420192	1	1	-1.12407	0.00623799	0.0254398	-0.254101	1	1	0.869964	1	1	-0.755431	0.0355961	0.087819	0.581095	0.0490228	0.33761	1.33653	2.77037e-05	0.000171171	-0.938475	0.16558	0.370546	-0.373731	1	1	-0.514146	1	1	-0.842985
TNFRSF1A	-0.445165	0.428735	1	-0.277314	0.933784	1	-0.473538	0.005457	0.0139287	-0.167124	1	1	0.167851	1	1	-0.0283734	1	1	0.278041	1	1	-0.196224	1	1	0.11019	1	1	0.306414	1	1	-0.444742	0.00591844	0.0251614	-0.0475163	0.540309	0.855587	0.397226	0.00693125	0.0170364	-0.765191	3.92854e-05	0.000819382	-0.479273	0.225266	1	-0.303717	1	1	-0.46584
IL2RB	-0.838254	0.431542	1	0.0553048	1	1	-1.16613	0.00134421	0.00403818	-0.543845	1	1	0.893559	0.251343	1	-0.327881	1	1	0.294409	1	1	-1.22144	0.00627383	0.0254438	-0.599149	1	1	0.62229	1	1	-0.915996	0.0169558	0.0515739	-0.0302382	0.967069	1	0.885758	0.00472522	0.0121887	-1.09735	0.00846765	0.0355252	-0.755336	0.227518	1	-0.774186	1	1	-0.903276
CDH1	0.341812	0.435433	1	0.26772	0.56524	1	0.967814	3.47833e-07	8.75581e-06	-0.771261	0.202638	1	-0.0740922	0.712828	1	0.626002	0.0668166	0.668166	-1.11307	0.0391608	1	0.700094	0.0243153	0.0775118	-1.03898	0.102818	1	-1.73908	0.000388132	0.0839515	0.763235	0.000100197	0.00174153	-0.190458	0.183323	0.581852	-0.953692	3.05166e-07	3.84089e-06	0.813905	0.00191259	0.0122473	-0.113449	0.659566	1	-0.809044	0.123685	1	0.629282
SERPING1	-0.612214	0.43572	1	-0.0454927	1	1	-1.51552	2.12945e-08	1.41318e-06	0.0617536	1	1	0.566721	0.538176	1	-0.903307	0.0247221	0.487761	0.673968	1	1	-1.47003	6.11786e-07	0.000111651	0.107246	1	1	1.57727	0.0283767	0.388104	-1.00515	0.000393231	0.00416027	0.475774	0.00725675	0.112711	1.48093	4.01003e-12	3.277e-10	-0.960459	0.00108491	0.00791986	-0.448035	0.549939	1	-0.0480035	1	1	-0.929921
LY86	-0.653091	0.443945	1	0.118456	1	1	-1.05412	0.000562486	0.00194604	0.0101389	1	1	0.771547	0.309722	1	-0.401031	1	1	0.66323	1	1	-1.17258	0.00240643	0.0134099	-0.108317	1	1	1.06426	0.939232	1	-0.741301	0.0188671	0.0555363	0.0982468	0.424741	0.779048	0.839548	0.00227531	0.00667059	-0.487924	0.447675	0.835813	0.0978087	1	1	-0.0165693	1	1	-0.884984
CSF2	-2.1546	0.445707	1	-2.86919	0.159398	1	-2.4409	0.0240117	0.0509551	0.337257	1	1	-0.714598	1	1	-0.286304	1	1	2.49185	0.511603	1	0.428294	1	1	3.20645	0.445707	1	2.77816	0.165743	0.891018	-2.32774	0.0135549	0.0426842	-0.80626	0.146816	0.525373	1.52148	0.11845	0.183584	-2.52768	0.00229587	0.0138511	-3.42931	0.000707097	0.0286767	-0.0749621	1	1	-3.24675
IL24	-2.02022	0.450015	1	-1.8113	0.2055	1	-2.75719	0.00856167	0.0205593	0.533525	1	1	0.208919	1	1	-0.736966	1	1	2.55375	1	1	-0.945885	1	1	2.34483	1	1	3.29071	1	1	-2.39929	0.048015	0.112343	0.383243	0.370446	0.758785	2.78253	0.00242862	0.00697989	-2.45806	0.125188	0.291042	-0.797475	1	1	0.43751	1	1	-2.23546
COL3A1	-1.13212	0.4548	1	0.00324084	1	1	-2.25446	7.31729e-07	1.24224e-05	0.7307	1	1	1.13536	0.54255	1	-1.12234	0.0216319	0.487761	1.86282	0.117483	1	-2.2577	0.000349246	0.00398359	0.727459	1	1	2.98516	0.000690012	0.0839515	-1.30305	0.0102065	0.0356628	1.20447	6.34843e-05	0.00356489	2.50751	1.6517e-14	2.41149e-12	-1.5422	0.000676462	0.00602216	-0.475953	0.600619	1	0.66675	1	1	-0.879206
CCL18	-1.31746	0.456363	1	-1.36568	0.705687	1	-1.35293	0.0195851	0.0425511	-2.21094	0.902688	1	-0.0482141	1	1	-0.035466	1	1	-0.893475	1	1	0.0127482	0.456363	0.804699	-0.84526	1	1	-0.858009	1	1	-1.37224	0.0475383	0.111585	-1.00207	0.194575	0.590727	0.370175	0.194575	0.28637	-1.32634	0.201353	0.434875	-0.632258	0.837013	1	-2.28704	0.837013	1	-1.40611
BCL10	-0.457345	0.465826	1	-0.570769	0.224834	1	-0.457758	0.232198	0.379204	-0.352981	1	1	-0.113424	1	1	-0.000412932	1	1	0.104364	1	1	0.113011	1	1	0.217788	1	1	0.104777	1	1	-0.720943	0.00071745	0.00569281	-0.657489	0.00102344	0.0285432	0.0634541	0.819642	0.957342	-0.492497	0.0599968	0.161021	0.0236806	0.538089	1	-0.316706	1	1	-0.446542
CCL17	1.7573	0.466182	1	1.49997	0.368805	1	0.723287	0.513022	0.753534	1.85232	1	1	-0.257331	1	1	-1.03402	1	1	0.0950142	1	1	-0.776685	1	1	0.352345	1	1	1.12903	1	1	0.894807	0.0984388	0.197308	1.55619	0.13031	0.500666	0.661381	1	1	0.823749	0.925379	1	-0.34236	1	1	1.74079	1	1	1.30531
PTPRC	-0.703816	0.469913	1	-0.027038	1	1	-1.34431	3.83839e-05	0.000269426	-0.200856	1	1	0.676778	0.217751	1	-0.640493	0.469913	1	0.50296	1	1	-1.31727	2.81159e-05	0.000990014	-0.173818	1	1	1.14345	0.656374	1	-0.95767	0.00596215	0.0251614	0.0329533	0.556711	0.865999	0.990624	0.00015297	0.000711263	-1.05996	0.0056938	0.0258166	-0.520712	0.612978	1	-0.356605	1	1	-0.916968
S100A12	-4.56595	0.473536	1	-3.56442	0.505753	1	-2.31119	1	1	-1.85913	1	1	1.00153	1	1	2.25476	1	1	2.70682	1	1	1.25323	1	1	1.70529	1	1	0.452063	1	1	-2.77863	0.36532	0.544253	-1.77413	0.529655	0.846885	1.0045	0.618083	0.759683	-2.69438	0.0128819	0.0483815	-3.61187	0.280727	1	-2.27979	1	1	-3.86758
COLEC12	-0.819859	0.475339	1	0.0792676	1	1	-1.99148	5.71886e-06	5.37559e-05	0.435947	1	1	0.899127	0.475339	1	-1.17162	0.00472397	0.327738	1.25581	1	1	-2.07075	7.54839e-06	0.000459194	0.35668	1	1	2.42743	0.07722	0.60184	-1.25946	0.0102592	0.0356628	0.652858	0.00281996	0.054173	1.91231	5.70922e-10	1.81206e-08	-0.800921	0.089426	0.220544	0.16299	1	1	0.578723	1	1	-0.660562
IGLL1	0.936088	0.47558	1	0.620586	1	1	0.0735918	1	1	1.46858	1	1	-0.315502	1	1	-0.862496	0.813647	1	0.532495	1	1	-0.546995	1	1	0.847997	1	1	1.39499	1	1	0.529426	0.224006	0.382961	0.905197	0.224006	0.638766	0.375771	0.908516	1	0.516791	0.732004	1	0.437064	1	1	1.63941	1	1	0.685214
PSMD7	-0.336886	0.476372	1	0.0150371	1	1	-0.0505395	1	1	-0.0433647	1	1	0.351923	1	1	0.286347	1	1	0.293522	1	1	-0.0655766	1	1	-0.0584018	1	1	0.00717481	1	1	-0.0118541	1	1	0.0973819	1	1	0.109236	1	1	0.0278663	1	1	-0.447657	0.0295786	0.308463	-0.127976	1	1	-0.223023
MST1R	-1.06145	0.479444	1	-1.28363	0.0301807	0.556079	-0.371988	0.44236	0.659026	-0.80702	1	1	-0.22218	1	1	0.689457	1	1	0.254425	1	1	0.911637	1	1	0.476605	1	1	-0.435032	1	1	-0.681354	0.117015	0.227184	-1.00542	0.117015	0.466782	-0.324066	0.549044	0.69534	-1.59309	0.0026861	0.0151287	-1.00881	0.225266	1	-1.0181	1	1	-0.578083
THY1	-0.991777	0.480309	1	-0.150835	1	1	-1.51321	9.19547e-05	0.000516361	0.0639853	1	1	0.840942	0.696594	1	-0.521434	0.232793	1	1.05576	0.137063	1	-1.36238	0.00408355	0.0191089	0.214821	1	1	1.5772	0.00931516	0.372535	-0.677737	0.0275857	0.075705	0.986079	0.0005946	0.0217029	1.66382	3.70573e-08	7.51441e-07	-1.33039	0.000996784	0.00757972	-0.36077	0.538619	1	0.0177026	1	1	-0.73784
IL12A	-0.817516	0.48775	1	-0.696501	0.454245	1	-1.0208	0.00574984	0.0145743	0.827988	1	1	0.121015	1	1	-0.203284	1	1	1.6455	1	1	-0.324299	0.48775	0.849779	1.52449	1	1	1.84879	0.454245	1	-0.895426	0.00818016	0.0312645	-0.0438032	0.793588	1	0.851623	0.00591174	0.0147289	-0.947533	0.125622	0.291125	-0.445032	1	1	0.756865	1	1	-0.956703
IL4R	-0.58658	0.494651	1	-0.372862	0.494651	1	-0.608221	0.00966467	0.0226856	-0.167444	1	1	0.213718	1	1	-0.0216412	1	1	0.419136	1	1	-0.235359	1	1	0.205418	1	1	0.440777	1	1	-0.588526	0.0292334	0.0784573	0.0190906	0.809698	1	0.607617	0.000133423	0.000649327	-0.840431	0.000501604	0.00523512	-0.563828	0.0886249	0.646962	-0.326953	1	1	-0.673221
PNMA1	-0.401092	0.49742	1	-0.0376153	0.922187	1	-1.08323	5.26506e-07	1.03878e-05	0.493821	0.49742	1	0.363477	0.49742	1	-0.68214	0.0438694	0.558562	0.894913	0.302098	1	-1.04562	2.39994e-06	0.000243327	0.531436	0.49742	1	1.57705	0.00138002	0.125927	-0.655815	0.00445945	0.0208679	0.324004	0.0204136	0.222417	0.979819	3.70486e-08	7.51441e-07	-0.320448	0.469898	0.861874	0.184832	0.714138	1	0.571245	0.469898	1	-0.723653
TNFSF10	-0.938538	0.508339	1	-0.798734	0.167285	1	-0.788125	0.00122335	0.0037523	-0.172361	1	1	0.139804	1	1	0.150413	1	1	0.766177	0.689122	1	0.0106085	0.689122	1	0.626373	0.689122	1	0.615764	0.167285	0.891018	-0.783123	0.0142097	0.0440322	-0.481051	0.324298	0.746405	0.302072	0.00566581	0.0141645	-0.564472	0.00654051	0.0287625	-1.23364	0.00160818	0.0489154	-0.428457	1	1	-1.5469
TLR4	-0.554639	0.510513	1	-0.0257935	1	1	-0.588444	0.0224414	0.0481829	-0.236341	1	1	0.528845	0.342363	1	-0.0338055	1	1	0.318297	1	1	-0.562651	0.0283975	0.0874691	-0.210548	0.889164	1	0.352103	1	1	-0.447597	0.243606	0.403248	0.0125747	0.60098	0.899101	0.460172	0.0186482	0.0386738	-0.57488	0.0920351	0.225455	-0.1719	1	1	-0.306851	1	1	-0.487926
TFEB	-0.504952	0.525096	1	-0.273508	0.70847	1	-1.06571	4.04838e-07	8.95551e-06	0.185874	0.951638	1	0.231444	0.951638	1	-0.560763	0.951638	1	0.690826	0.70847	1	-0.792207	0.0102946	0.0377642	0.459382	0.70847	1	1.25159	0.0338771	0.392545	-0.77866	0.00130035	0.00847549	0.212372	0.0312712	0.268598	0.991031	1.90176e-07	2.67667e-06	-1.24992	2.55831e-05	0.000583614	-0.294263	0.39707	1	0.0807176	0.737623	1	-0.706011
LILRA1	-0.535561	0.526238	1	-0.0318343	1	1	-1.0881	0.000577771	0.0019895	0.681285	0.526238	1	0.503727	0.804268	1	-0.552541	1	1	1.21685	0.526238	1	-1.05627	0.00726035	0.0281918	0.713119	0.804268	1	1.76939	0.0427586	0.445911	-0.769027	0.0207487	0.0603448	0.0411131	0.961527	1	0.810141	0.0187649	0.0388055	-0.586649	0.405101	0.776692	-0.354886	0.762918	1	0.546245	0.515578	1	-1.04282
TRAF6	-0.29992	0.529501	1	-0.0289307	0.994014	1	-0.337577	0.0367868	0.0748032	0.183321	0.994014	1	0.270989	0.667353	1	-0.0376573	0.994014	1	0.483241	0.258874	1	-0.308646	0.138911	0.298251	0.212252	0.994014	1	0.520898	0.160198	0.880632	-0.347433	0.05459	0.124306	-0.0667434	0.804361	1	0.28069	0.00393429	0.0105979	-0.319039	0.293437	0.595099	-0.254652	0.551338	1	0.117361	1	1	-0.298369
PDGFRB	-0.66367	0.534618	1	-0.213123	0.870588	1	-1.48593	5.24574e-06	5.31859e-05	0.190081	0.870588	1	0.450547	0.7489	1	-0.822264	0.0216319	0.487761	0.853751	0.302098	1	-1.27281	0.000239011	0.00342114	0.403204	0.870588	1	1.67602	0.00621011	0.323813	-1.09558	0.000817892	0.00613617	0.340621	0.0439602	0.32091	1.4362	1.07774e-10	4.62793e-09	-1.28021	0.000299921	0.00398077	-0.105085	0.970933	1	0.177954	0.970933	1	-0.751177
TAPBP	-0.520726	0.548195	1	-0.31154	1	1	-0.670319	0.0023442	0.00658179	0.280756	1	1	0.209186	1	1	-0.149593	1	1	0.801482	0.88951	1	-0.358779	0.548195	0.939395	0.592296	1	1	0.951075	0.377652	1	-0.521437	0.0306195	0.0809374	-0.1041	0.482811	0.817753	0.417338	0.0724394	0.120824	-0.721818	0.00888714	0.0368614	-0.881409	0.000601982	0.0286767	0.103709	1	1	-0.659796
ITGAM	-0.764152	0.554714	1	-0.247552	1	1	-1.27623	0.000680208	0.00225705	0.152688	1	1	0.5166	0.597138	1	-0.512079	0.554714	1	0.91684	1	1	-1.02868	0.000383754	0.00406224	0.40024	1	1	1.42892	0.296586	1	-0.792196	0.0525868	0.121868	0.222195	0.328547	0.751846	1.01439	0.000183089	0.00081997	-0.85004	0.0500474	0.136834	-0.10302	1	1	0.146395	1	1	-0.884936
SPP1	-1.22651	0.567662	1	0.446781	1	1	-0.99506	0.708102	1	1.06071	1	1	1.67329	0.567662	1	0.231452	1	1	2.28723	0.567662	1	-1.44184	0.567662	0.965952	0.613934	1	1	2.05577	0.704847	1	-0.756246	1	1	0.143776	1	1	0.900023	0.642294	0.786702	-0.384148	1	1	0.418745	1	1	1.10734	1	1	-0.705249
CCR3	-1.08397	0.567815	1	-0.255425	1	1	-0.961533	0.0094575	0.0222709	0.495831	1	1	0.828545	1	1	0.122436	1	1	1.5798	1	1	-0.706108	1	1	0.751256	1	1	1.45736	0.685259	1	-0.423454	0.439827	0.628324	0.454595	0.284388	0.725885	0.878048	0.0136488	0.0301016	-0.463536	1	1	-0.239383	1	1	0.527186	1	1	-0.747
POU2F2	-0.78653	0.569742	1	-0.220509	1	1	-1.17095	0.000376867	0.00141084	0.614721	1	1	0.566021	1	1	-0.38442	1	1	1.40125	1	1	-0.950441	0.0353718	0.102466	0.83523	1	1	1.78567	0.296355	1	-0.888639	0.0130274	0.041715	0.145657	0.674678	0.95634	1.0343	0.00131394	0.00415227	-1.14989	0.00155233	0.0104926	-0.713899	0.408803	1	0.417018	1	1	-0.978578
LAIR2	-0.697962	0.572294	1	-0.161008	1	1	-1.42724	3.40414e-05	0.000241264	0.134812	1	1	0.536955	0.324917	1	-0.729277	0.26021	1	0.832774	0.572294	1	-1.26623	3.57066e-05	0.00108608	0.29582	1	1	1.56205	0.0511785	0.504869	-0.856062	0.0357231	0.087819	0.203352	0.186471	0.589281	1.05941	2.12145e-05	0.000137049	-0.959706	0.0294419	0.0903051	-0.321168	1	1	0.0350165	1	1	-1.05588
STAT3	-0.340249	0.576371	1	-0.113144	1	1	-0.716162	5.72835e-07	1.10045e-05	0.00621864	1	1	0.227105	0.914051	1	-0.375912	0.20827	1	0.346468	0.741259	1	-0.603017	0.000141431	0.0024582	0.119363	1	1	0.72238	0.000345006	0.0839515	-0.538178	0.00351108	0.017592	0.181316	0.110859	0.461824	0.719494	4.27963e-13	5.20689e-11	-0.624942	0.00019631	0.00311535	-0.367167	0.106908	0.703086	-0.0959661	1	1	-0.560823
NRP1	-0.454624	0.580577	1	-0.539976	0.12282	1	-1.39833	5.74378e-06	5.37559e-05	-0.0603534	1	1	-0.0853514	1	1	-0.943707	0.145016	0.998693	0.394271	0.78042	1	-0.858356	0.0341656	0.0997635	0.479623	0.111536	1	1.33798	0.0472414	0.478975	-1.07744	0.00299679	0.0156261	-0.200791	0.784716	1	0.876648	2.85936e-05	0.000173944	-1.03178	0.000407972	0.00474299	0.0502681	1	1	-0.049505	1	1	-1.03135
IL22RA1	-1.05831	0.581859	1	-0.60468	1	1	-0.560814	1	1	-0.487565	1	1	0.453634	1	1	0.4975	1	1	0.570749	1	1	0.0438659	1	1	0.117115	1	1	0.073249	1	1	-0.554838	1	1	-0.633102	0.995594	1	-0.0782643	1	1	-0.464236	1	1	-0.518171	0.936549	1	-0.562247	1	1	-0.835919
MME	-0.902534	0.582342	1	0.841414	1	1	0.427773	1	1	0.222171	1	1	1.74395	1	1	1.33031	1	1	1.1247	1	1	-0.413642	1	1	-0.619244	1	1	-0.205602	1	1	0.914368	0.935712	1	0.384645	0.654328	0.94399	-0.529723	0.654328	0.796099	0.887795	1	1	-0.681544	1	1	0.0917638	1	1	-0.118593
TNFRSF1B	-0.545085	0.585571	1	-0.0830299	1	1	-1.0649	1.76566e-05	0.000135677	-0.289779	1	1	0.462055	0.585571	1	-0.519818	0.156946	1	0.255307	1	1	-0.981874	0.00127276	0.00839168	-0.206749	1	1	0.775125	0.637725	1	-0.793543	0.00366128	0.0179403	0.0373254	0.620319	0.916684	0.830868	0.000142756	0.000681124	-0.682046	0.0242807	0.0780833	-0.190643	1	1	-0.341507	1	1	-0.759931
CD40LG	0.552149	0.603444	1	0.488931	0.519269	1	-0.691607	0.519269	0.761178	0.473745	1	1	-0.0632178	1	1	-1.24376	0.0254846	0.489572	-0.0784042	1	1	-1.18054	0.00819155	0.0310992	-0.0151864	1	1	1.16535	0.603444	1	-0.1836	0.831539	0.989329	0.390754	0.0805188	0.420227	0.574354	0.016607	0.0355359	-0.302361	1	1	0.161669	1	1	0.40439	1	1	-0.159307
IL12RB2	-1.71043	0.613726	1	-1.23853	0.621364	1	-2.0885	0.000417483	0.00151623	-0.147659	0.849674	1	0.471892	0.849674	1	-0.378071	0.21001	1	1.56277	0.17402	1	-0.849964	0.0602053	0.159818	1.09087	0.53966	1	1.94084	0.0553097	0.506871	-2.42152	7.69461e-05	0.00153735	-1.40791	0.0276319	0.25301	1.01361	0.00170252	0.00518079	-2.69255	0.00052399	0.0053875	-2.01192	0.0410981	0.36739	-0.498943	1	1	-1.89641
S100A8	-3.62397	0.615246	1	-3.94629	0.0785181	0.895597	-2.49707	0.159629	0.274834	0.290082	1	1	-0.322323	1	1	1.1269	1	1	3.91405	1	1	1.44922	1	1	4.23638	1	1	2.78716	1	1	-2.91718	0.134198	0.255015	-1.62124	0.396311	0.771485	1.29594	0.256117	0.364455	-3.2304	0.00167456	0.0110129	-3.6347	0.000696331	0.0286767	-0.123903	1	1	-3.4952
ATF1	-0.284738	0.616614	1	-0.0677706	1	1	-0.0315183	1	1	-0.0862975	1	1	0.216968	1	1	0.25322	1	1	0.198441	1	1	0.0362524	1	1	-0.0185269	1	1	-0.0547792	1	1	-0.116643	0.863009	1	-0.0811386	0.865153	1	0.035504	0.865153	0.996154	-0.127763	1	1	-0.0201156	1	1	-0.0836219	1	1	-0.043423
CCND3	-0.343487	0.633111	1	0.0113611	1	1	-0.170689	0.29063	0.460973	-0.0212475	1	1	0.354849	0.633111	1	0.172799	1	1	0.32224	1	1	-0.18205	0.29063	0.55685	-0.0326086	1	1	0.149441	1	1	-0.124999	0.705901	0.882376	0.0426229	0.705901	0.976407	0.167622	0.0166463	0.0355359	-0.0103131	1	1	0.0104887	1	1	0.00662677	1	1	-0.163525
PPBP	-2.73681	0.668571	1	-4.01295	0.00269841	0.164153	-2.17038	0.0396651	0.0795481	-1.66204	1	1	-1.27614	0.982308	1	0.566427	1	1	1.07477	1	1	1.84257	0.999022	1	2.35091	0.668571	1	0.508341	1	1	-2.54185	0.0637184	0.141381	-1.94324	0.300524	0.740911	0.598614	0.300524	0.417077	-3.51476	0.0276466	0.086618	-0.653209	1	1	-1.72776	1	1	-2.25569
IL9	0.718142	0.696902	1	0.232021	1	1	-0.22741	1	1	1.09452	1	1	-0.486121	1	1	-0.945552	0.320201	1	0.376376	1	1	-0.459432	1	1	0.862496	1	1	1.32193	1	1	0.340665	0.499699	0.690872	0.840847	0.100716	0.45318	0.500182	0.221283	0.322428	-0.228624	1	1	-0.334419	1	1	0.9558	1	1	0.0489096
CD4	-0.421057	0.709669	1	0.0494098	1	1	-0.938119	0.000271147	0.00109965	0.15603	1	1	0.470467	0.355299	1	-0.517062	0.782797	1	0.577086	1	1	-0.987529	0.000465202	0.00441803	0.10662	1	1	1.09415	0.726342	1	-0.674359	0.00596291	0.0251614	0.020203	0.934695	1	0.694562	0.00166985	0.00514341	-0.688667	0.0186656	0.0638699	-0.122481	1	1	0.0846108	1	1	-0.640349
MFGE8	-0.599593	0.719448	1	-0.431926	0.78792	1	-1.5559	5.40693e-06	5.3415e-05	0.310493	0.512178	1	0.167667	0.78792	1	-0.956311	0.00271201	0.282824	0.910086	0.167832	1	-1.12398	0.000123893	0.0022059	0.742419	0.131269	1	1.8664	0.0102861	0.372535	-1.19005	0.00771168	0.0297859	0.215857	0.00771168	0.117282	1.40591	1.31112e-10	5.31733e-09	-1.16301	0.00325363	0.0173369	-0.362406	0.656374	1	0.253807	0.656374	1	-0.977377
TAL1	0.406385	0.719619	1	0.0233375	1	1	-0.676153	0.276877	0.443506	0.38274	1	1	-0.383047	1	1	-1.08254	0.0624338	0.651343	-0.0236446	1	1	-0.699491	0.575178	0.973012	0.359403	1	1	1.05889	0.719619	1	0.155785	0.91237	1	0.955023	0.000357873	0.0145137	0.799238	0.0016974	0.00518079	-0.431127	1	1	0.215136	1	1	0.434736	1	1	-0.0988845
CD180	-0.800675	0.737051	1	-0.502857	1	1	-1.0893	0.0104786	0.024361	0.0931892	1	1	0.297818	1	1	-0.288629	1	1	0.893864	1	1	-0.586447	0.130282	0.284926	0.596046	1	1	1.18249	0.737051	1	-0.882965	0.0668773	0.1467	-0.170118	0.967066	1	0.712847	0.0447608	0.0808797	-1.12852	0.0192718	0.0654344	-0.538976	0.99798	1	-0.0897318	1	1	-1.19239
VEGFC	-1.31049	0.751687	1	-1.35622	0.704273	1	-1.96291	0.000324053	0.00125829	-0.399112	0.945612	1	-0.0457379	0.977409	1	-0.652427	0.0459092	0.558562	0.911373	0.251748	1	-0.606689	0.00552669	0.0237507	0.957111	0.0346749	1	1.5638	0.0338771	0.392545	-1.88982	0.0142351	0.0440322	-0.655049	0.74641	1	1.23477	1.42066e-05	0.000100687	-1.98921	0.0258951	0.0822271	-1.65339	0.105939	0.703086	-0.671343	1	1	-1.83396
IL22RA2	-1.36206	0.753672	1	-0.969743	1	1	-1.34336	0.109036	0.195567	1.10022	1	1	0.392317	1	1	0.0186961	1	1	2.46228	0.710014	1	-0.373621	1	1	2.06996	0.752738	1	2.44358	0.327686	1	-1.25718	0.0434956	0.104104	0.291842	0.766808	1	1.54902	0.025889	0.0505321	-1.69456	0.0466051	0.128193	-1.14655	0.410755	1	0.848338	1	1	-1.46782
NLRP3	-0.546144	0.768096	1	-0.181841	1	1	-1.64192	4.03995e-07	8.95551e-06	0.0972677	1	1	0.364303	0.810573	1	-1.09578	0.0867491	0.762974	0.643412	0.628287	1	-1.46008	4.95387e-05	0.00129154	0.279109	1	1	1.73919	0.0140842	0.372535	-1.15375	0.000274103	0.00328025	0.163601	0.267925	0.706171	1.31735	7.72659e-08	1.28191e-06	-1.23345	0.00206812	0.0130149	-0.155352	1	1	0.0125767	1	1	-1.06026
FEZ1	-1.08286	0.768494	1	-0.788722	0.769742	1	-0.812373	0.152189	0.263891	-0.178454	1	1	0.294139	1	1	0.270488	1	1	0.904407	0.453147	1	-0.0236513	1	1	0.610268	0.769742	1	0.633919	1	1	-0.540045	0.382252	0.566013	0.128212	0.382252	0.765672	0.668257	0.00439522	0.0115831	-1.48614	0.00877941	0.0366227	-1.20249	0.194894	0.988005	-0.408991	1	1	-0.83621
CKLF	-0.491117	0.770879	1	-0.241806	1	1	-0.109232	1	1	0.140885	1	1	0.249311	1	1	0.381885	1	1	0.632002	1	1	0.132574	1	1	0.382691	1	1	0.250117	1	1	-0.123816	0.820181	0.981528	-0.0123289	0.623592	0.918373	0.111487	0.30731	0.423587	-0.194426	1	1	-0.255185	1	1	0.0913546	1	1	-0.270221
CD40	-0.723345	0.773543	1	-0.339659	0.961552	1	-0.701006	0.0493454	0.0958036	-0.0793616	1	1	0.383685	1	1	0.0223385	1	1	0.643983	1	1	-0.361347	0.961552	1	0.260298	1	1	0.621644	1	1	-0.912683	0.0139095	0.043479	-0.479029	0.173104	0.567484	0.433654	0.020866	0.0421945	-0.991331	0.00350873	0.0185607	-0.432533	1	1	-0.222566	1	1	-0.70274
MAP2K2	-0.229101	0.778415	1	-0.275862	0.0834689	0.923217	-0.253005	0.0389066	0.078458	0.153967	1	1	-0.046761	1	1	-0.0239036	1	1	0.383068	0.778415	1	0.0228574	1	1	0.429829	0.310423	1	0.406972	0.339012	1	-0.279037	0.0310631	0.0809859	-0.117893	0.440949	0.78473	0.161144	0.017514	0.0367391	-0.277658	0.0886151	0.220031	-0.207469	0.672165	1	0.122965	1	1	-0.268945
RELB	-0.461149	0.781241	1	-0.208357	1	1	-0.80882	3.21242e-05	0.000229909	0.0665593	1	1	0.252792	1	1	-0.347671	1	1	0.527708	0.88951	1	-0.600464	0.0130947	0.0464037	0.274916	1	1	0.87538	0.0649483	0.564769	-0.707847	0.00160875	0.0100646	-0.099728	0.961584	1	0.608119	0.000145984	0.00068788	-0.83771	0.00380999	0.0198664	-0.623159	0.0601399	0.477698	-0.0874093	1	1	-0.658855
YTHDF2	0.106112	0.782884	1	-0.0109609	1	1	0.176724	0.158034	0.272729	-0.344223	0.782884	1	-0.117073	0.845956	1	0.0706119	1	1	-0.450335	0.782884	1	0.187685	0.782884	1	-0.333262	0.782884	1	-0.520947	0.154821	0.869382	0.0439015	0.841593	0.994115	-0.102332	0.841593	1	-0.146233	0.190422	0.281393	0.108374	1	1	0.173313	1	1	-0.294756	0.802372	1	0.195759
HLA-DMA	-0.631691	0.788858	1	0.0673488	1	1	-0.880008	0.00190853	0.00550681	0.0685518	1	1	0.69904	0.111132	1	-0.248317	1	1	0.700243	1	1	-0.947357	0.00126753	0.00839168	0.00120296	1	1	0.94856	0.806707	1	-0.667413	0.0692843	0.149913	-0.0555078	0.427589	0.780575	0.611905	0.00170327	0.00518079	-0.502397	0.599963	1	-0.506419	0.837013	1	-0.0834894	1	1	-0.849287
KIR_Inhibiting_Subgroup_1	-0.714083	0.802895	1	-0.665465	0.626858	1	-1.2555	0.00134276	0.00403818	0.0459659	1	1	0.0486187	1	1	-0.541415	0.627426	1	0.760049	0.941616	1	-0.590033	0.513017	0.889554	0.711431	0.871653	1	1.30146	0.510516	1	-0.965354	0.0332689	0.0849172	-0.190005	0.715044	0.979329	0.775349	0.0212314	0.0428148	-1.01414	0.0113381	0.0433342	-1.44426	0.00325485	0.0742513	-0.228269	1	1	-1.39886
IRGM	-1.57993	0.810225	1	-0.453591	1	1	-1.67579	0.058337	0.111482	0.0803237	1	1	1.12634	0.702125	1	-0.09586	1	1	1.66025	0.815851	1	-1.2222	0.0678182	0.176812	0.533915	1	1	1.75611	0.702125	1	-1.4826	0.314634	0.486133	-1.03747	0.580666	0.88126	0.445126	0.473391	0.622659	-1.03978	1	1	-0.94667	1	1	-0.111333	1	1	-1.70977
TXNIP	0.490274	0.813874	1	0.275363	1	1	0.528773	1	1	-0.0402289	1	1	-0.214912	1	1	0.038499	1	1	-0.530503	1	1	0.253411	1	1	-0.315592	1	1	-0.569002	1	1	0.60732	0.0988059	0.197308	0.367578	0.0247623	0.241607	-0.239742	0.796192	0.934438	0.121135	1	1	0.0423753	1	1	-0.106113	1	1	0.501894
MAPK11	-0.682559	0.816782	1	-0.193496	1	1	-1.02555	0.00157906	0.00461086	0.736394	1	1	0.489063	1	1	-0.34299	1	1	1.41895	0.733001	1	-0.832052	0.247479	0.489593	0.92989	1	1	1.76194	0.460204	1	-0.66938	0.0237281	0.0668784	0.235191	0.67465	0.95634	0.904571	0.0201677	0.0410095	-0.473635	0.908152	1	-0.843623	0.572941	1	0.598515	0.908152	1	-0.980784
PMCH	0.425537	0.826134	1	0.955864	0.0645142	0.803786	-1.04515	0.826134	1	2.15419	0.132131	1	0.530327	0.777644	1	-1.47069	0.826134	1	1.72866	0.529866	1	-2.00101	0.00301638	0.0155449	1.19833	0.826134	1	3.19934	0.0167308	0.372535	-0.221735	0.779739	0.950266	1.02142	0.0222832	0.229109	1.24315	0.00411051	0.0109915	0	1	1	0.626542	1	1	2.25722	0.154136	1	0.0817362
CCL13	-1.12537	0.82681	1	-0.862827	0.630568	1	-1.37318	0.0131359	0.0295052	0.470116	1	1	0.262548	1	1	-0.247809	1	1	1.59549	1	1	-0.510357	1	1	1.33294	1	1	1.8433	0.82681	1	-1.17649	0.0386398	0.0944006	-0.0532066	0.956104	1	1.12329	0.026416	0.0511643	-1.20826	0.0356528	0.10328	-0.287449	1	1	0.483595	1	1	-1.03073
BCL2	0.444585	0.82895	1	0.314709	1	1	-0.662583	0.00906246	0.0214434	0.0608235	1	1	-0.129876	1	1	-1.10717	0.0387682	0.558562	-0.383761	1	1	-0.977292	0.00213908	0.0121157	-0.253886	1	1	0.723406	0.483522	1	-0.351043	0.1994	0.349549	0.468385	0.00578006	0.0937655	0.819428	1.21973e-05	8.99398e-05	-0.481881	0.925604	1	0.149511	1	1	0.00850472	1	1	-0.153973
CCL26	0.495749	0.839753	1	0.265789	0.839753	1	-1.9957	0.000966534	0.00306769	1.29562	0.346708	1	-0.22996	0.887383	1	-2.49145	0.0100169	0.406241	0.799875	0.839753	1	-2.26148	0.00043267	0.00441021	1.02984	0.594166	1	3.29132	0.0174358	0.372535	-0.796965	0.0389169	0.0946977	0.647069	0.153949	0.542911	1.44403	0.000387505	0.00147333	-0.360492	1	1	-0.095759	1	1	1.23463	0.432875	1	-0.824535
ICOSLG	0.505492	0.848085	1	0.57463	0.105353	1	0.380865	1	1	-0.262671	1	1	0.0691385	1	1	-0.124627	1	1	-0.768163	1	1	-0.193765	1	1	-0.837301	0.721995	1	-0.643536	1	1	0.680205	0.0182849	0.0547049	0.432614	0.0254845	0.241607	-0.247591	0.284113	0.39962	0.578377	0.459651	0.855982	0.353232	1	1	-0.196953	1	1	0.474803
IKBKG	-0.238941	0.858116	1	-0.235121	0.690107	1	-0.42032	0.00582148	0.0146541	0.0722709	1	1	0.00381977	1	1	-0.18138	0.858116	1	0.311211	1	1	-0.1852	0.653004	1	0.307392	0.858116	1	0.492591	0.573271	1	-0.304903	0.0409981	0.0987744	0.0597655	0.457423	0.789406	0.364668	0.00139779	0.00437933	-0.415505	0.0334561	0.0992802	-0.3946	0.13711	0.82041	-0.0136304	1	1	-0.409475
CD160	0.923127	0.868752	1	0.642391	1	1	0.12323	1	1	1.43594	1	1	-0.280736	1	1	-0.799897	0.792974	1	0.512813	1	1	-0.51916	1	1	0.793549	1	1	1.31271	1	1	0.192606	1	1	0.457232	1	1	0.264626	1	1	0.282035	1	1	0.850424	1	1	1.56294	1	1	0.537657
FCER1A	1.23669	0.870138	1	0.753631	0.870138	1	-1.00771	0.870138	1	2.35849	0.870138	1	-0.483062	1	1	-2.2444	0.16799	1	1.1218	1	1	-1.76134	0.0881736	0.211439	1.60486	1	1	3.3662	0.870138	1	-0.179893	0.837267	0.992216	1.7495	0.0005602	0.0215235	1.92939	6.6259e-05	0.00036213	-0.52845	1	1	0.560799	1	1	2.30416	1	1	0.144487
A2M	0.277467	0.870865	1	-0.0980411	1	1	-1.0824	0.116448	0.207335	-0.33108	1	1	-0.375508	1	1	-1.35987	0.0238394	0.487761	-0.608547	1	1	-0.98436	0.0254304	0.0803645	-0.233039	1	1	0.75132	0.183845	0.891018	0.0763799	0.732316	0.906086	1.50927	2.40679e-08	8.78479e-06	1.43289	6.48779e-09	1.5787e-07	-0.166985	1	1	0.946986	1	1	0.0524008	1	1	-0.0980142
RELA	-0.319561	0.882943	1	-0.187425	1	1	-0.323632	0.0837042	0.15276	-0.0733619	1	1	0.132136	1	1	-0.00407124	1	1	0.246199	1	1	-0.136207	1	1	0.114063	1	1	0.25027	1	1	-0.384202	0.0218405	0.0626452	-0.107298	0.378471	0.765672	0.276904	0.0218405	0.0438716	-0.301879	0.589589	1	-0.265113	0.963135	1	-0.124257	1	1	-0.337178
C4BPA	-1.91191	0.884892	1	-1.50494	1	1	0.740988	1	1	-0.964376	1	1	0.406964	1	1	2.6529	1	1	0.947533	1	1	2.24593	1	1	0.540568	1	1	-1.70536	1	1	1.14781	0.392879	0.577065	0.2977	0.25703	0.694933	-0.850114	0.933953	1	2.42481	1	1	3.60572	1	1	1.38333	1	1	2.57549
TNFSF8	-0.282441	0.890225	1	0.829726	0.215662	1	-0.311245	0.496738	0.732563	0.343863	1	1	1.11217	0.403898	1	-0.028804	1	1	0.626303	0.890225	1	-1.14097	0.0421727	0.11883	-0.485863	1	1	0.655107	0.890225	1	-0.330258	0.216157	0.372783	0.201577	0.440467	0.78473	0.531836	0.0765278	0.125896	0.0392454	1	1	0.346427	1	1	0.361173	1	1	0.073156
IL11	-1.24745	0.90371	1	-1.05928	0.901358	1	-2.5884	0.00208443	0.00594388	-0.86504	1	1	0.188167	1	1	-1.34095	0.448684	1	0.38241	1	1	-1.52912	0.377562	0.696011	0.194244	1	1	1.72336	0.27259	1	-2.26196	0.0180405	0.0541958	0.0585849	0.699982	0.975166	2.32055	0.000968752	0.00322917	-2.90046	0.0147287	0.0535973	-0.383777	1	1	-0.948131	1	1	-1.62277
HLA-DPA1	-0.560733	0.903867	1	0.263561	0.903867	1	-1.10616	0.000145017	0.000715286	-0.0939651	1	1	0.824295	0.29542	1	-0.545426	0.839973	1	0.466768	1	1	-1.36972	0.000271578	0.00354021	-0.357527	1	1	1.01219	0.822322	1	-0.712378	0.00883208	0.0325627	0.05016	0.500141	0.829009	0.762538	0.000604831	0.00218578	-0.536989	0.236495	0.501864	-0.135423	1	1	-0.192623	1	1	-0.824891
SOCS1	-0.583648	0.908086	1	-0.162153	1	1	-0.908273	0.00103444	0.00324311	0.0340444	1	1	0.421495	1	1	-0.324625	0.908086	1	0.617692	0.908086	1	-0.74612	0.0719035	0.184043	0.196197	1	1	0.942317	0.277707	1	-0.946548	0.00193523	0.0117726	-0.258056	0.906886	1	0.688493	0.000760139	0.0026377	-0.690491	0.126534	0.29231	-0.285885	1	1	-0.0726453	1	1	-0.859679
ENG	-0.329947	0.908151	1	-0.121115	1	1	-0.829258	0.000209352	0.000909684	0.1213	1	1	0.208832	1	1	-0.499311	1	1	0.451247	1	1	-0.708143	0.0823516	0.204478	0.242415	1	1	0.950558	0.277818	1	-0.62519	0.0135654	0.0426842	0.0358317	0.436875	0.78473	0.661022	0.000228949	0.000977615	-0.669147	0.00455459	0.0216132	0.0873479	1	1	0.114407	1	1	-0.571369
HLA-DRB3	-0.668383	0.909057	1	-0.184626	1	1	-1.28536	0.000110691	0.00058554	0.305304	1	1	0.483757	0.909057	1	-0.616981	0.747755	1	0.973687	0.909057	1	-1.10074	0.000349246	0.00398359	0.48993	1	1	1.59067	0.210109	0.989098	-0.694189	0.0327445	0.0843969	0.261004	0.249746	0.683226	0.955193	0.000401346	0.00151056	-0.785417	0.101649	0.244897	-0.823658	0.114447	0.732864	0.101234	1	1	-1.21707
PDGFC	-0.546634	0.937313	1	-0.186296	0.937313	1	-1.53295	8.98662e-06	7.71792e-05	1.12918	0.164259	1	0.360339	0.937313	1	-0.98632	0.0305341	0.50417	1.67582	0.117483	1	-1.34666	0.000218548	0.00332375	1.31548	0.164259	1	2.66214	0.0168583	0.372535	-1.09282	0.0228214	0.0648543	0.474859	0.0228214	0.23103	1.56768	7.56347e-09	1.72542e-07	-1.22938	0.00423196	0.0210205	-0.435285	0.672437	1	1.03639	0.219814	1	-0.824293
NFKB2	-0.270708	0.940481	1	-0.0393829	0.940481	1	-0.676282	5.18164e-05	0.000336483	0.241612	0.940481	1	0.231326	0.940481	1	-0.405574	0.528671	1	0.512321	0.528671	1	-0.636899	0.0197439	0.0658131	0.280995	0.940481	1	0.917894	0.0417457	0.441658	-0.598654	0.00282593	0.0155313	-0.0584165	0.762088	1	0.540238	9.44792e-05	0.000482306	-0.54333	0.021064	0.069894	-0.307284	0.310641	1	0.135456	0.812229	1	-0.556223
S100A7	-4.14729	0.943695	1	-5.33121	0.185928	1	-3.91433	0.302335	0.473769	-0.203711	1	1	-1.18392	1	1	0.232961	1	1	3.94358	0.943695	1	1.41688	1	1	5.1275	0.642683	1	3.71062	0.644223	1	-4.51519	0.128295	0.245172	-2.79476	0.639854	0.934187	1.72042	0.128295	0.197586	-6.01715	0.00929513	0.0374886	-8.95018	0.0054875	0.0890306	-0.664501	1	1	-4.31775
ATG10	-0.185451	0.95547	1	0.0409796	1	1	-0.319041	0.142636	0.248506	0.188935	0.872475	1	0.22643	0.789496	1	-0.13359	1	1	0.374386	0.872475	1	-0.360021	0.0883408	0.211439	0.147956	0.872475	1	0.507976	0.134905	0.787843	-0.334643	0.116943	0.227184	0.00914294	0.349346	0.758659	0.343786	0.00173245	0.00524768	-0.0952407	1	1	0.137537	1	1	0.226687	0.941158	1	-0.222381
CD38	-1.04266	0.963199	1	-0.672589	1	1	-1.0632	0.00251112	0.00691743	-0.619019	1	1	0.370071	1	1	-0.0205383	0.996843	1	0.423641	1	1	-0.390609	0.0473033	0.130307	0.0535696	1	1	0.444179	1	1	-0.821451	0.0328339	0.0843969	-0.348451	0.34939	0.758659	0.473	0.083458	0.135406	-1.21611	0.0259072	0.0822271	-1.21147	0.156048	0.869582	-0.882444	1	1	-1.24991
IRF5	0.591315	0.963199	1	0.791225	0.0128984	0.336279	0.921516	0.00245585	0.00683922	0.555327	1	1	0.19991	1	1	0.330202	1	1	-0.0359881	1	1	0.130291	1	1	-0.235898	1	1	-0.36619	1	1	0.911487	0.00205874	0.0124205	0.29812	0.0945232	0.447631	-0.613368	0.00696135	0.017053	0.927113	0.00260958	0.015119	-0.352772	0.794825	1	0.382005	0.845214	1	0.490496
SERPINB2	-0.176612	0.966722	1	-4.55933	0.0370864	0.615297	-4.53853	0.000160143	0.00076323	0.417915	1	1	-4.38271	1	1	-4.36191	0.791118	1	0.594526	1	1	0.020801	1	1	4.97724	0.791118	1	4.95644	0.584687	1	-4.56691	0.00227881	0.0133083	-0.697113	0.342288	0.758659	3.86979	0.00893305	0.0211749	-4.89152	0.000164606	0.00267028	-1.14255	0.0100084	0.135299	0.259607	1	1	-1.92365
CD84	-0.529089	0.988897	1	0.151701	0.894689	1	-1.17147	0.000135075	0.000680032	-0.196063	1	1	0.680789	0.0427925	1	-0.642377	0.271592	1	0.333026	1	1	-1.32317	2.6666e-06	0.000243327	-0.347763	1	1	0.975403	1	1	-0.617885	0.0610666	0.136326	0.384963	0.0781033	0.420227	1.00285	0.00015297	0.000711263	-0.607988	0.412803	0.788865	-0.115233	1	1	-0.235692	1	1	-0.688383
ABL1	-0.305018	0.98915	1	-0.0934278	1	1	-0.887642	5.28445e-08	2.35189e-06	-0.191121	1	1	0.21159	1	1	-0.582624	0.0298251	0.50417	0.113897	1	1	-0.794214	0.000381828	0.00406224	-0.0976929	1	1	0.696521	0.16165	0.880632	-0.660321	4.2208e-05	0.00110042	0.269037	0.00968106	0.134608	0.929358	5.92983e-11	2.70549e-09	-0.386604	0.0709963	0.186429	0.299328	0.932517	1	-0.0534895	1	1	-0.387579
IL18	-0.460371	0.992827	1	-0.371498	0.992827	1	-0.954877	0.00468708	0.0120903	0.505821	0.453304	1	0.0888724	0.992827	1	-0.494506	0.524261	1	0.966192	0.201399	1	-0.583378	0.0962329	0.22516	0.877319	0.153148	1	1.4607	0.014749	0.372535	-0.923661	0.0280594	0.0764306	-0.159743	0.836472	1	0.763918	0.000934156	0.00314255	-1.27657	0.00103747	0.00772807	-0.973408	0.0314609	0.323471	0.274956	0.856219	1	-0.75706
AKT3	-0.0853151	1	1	0.248659	0.651264	1	-1.27837	0.000105502	0.000562164	0.813804	0.347816	1	0.333974	1	1	-1.19306	0.000340363	0.248465	0.899119	0.0671329	1	-1.52703	9.53024e-06	0.00053516	0.565145	0.392334	1	2.09218	0.000603761	0.0839515	-0.614302	0.0657028	0.144904	0.642856	0.0019633	0.0421646	1.25716	2.79849e-08	6.00852e-07	-0.397835	0.834265	1	-0.0927295	1	1	0.790643	0.439965	1	-0.608889
IL17F	-0.00702043	1	1	0.22564	1	1	0.311055	1	1	2.25601	0.0555732	1	0.232661	1	1	0.318076	1	1	2.26303	0.164339	1	0.085415	1	1	2.03037	0.158461	1	1.94496	0.154058	0.869382	0.537547	0.113758	0.222636	0.39926	0.0541946	0.353232	-0.138287	0.855431	0.988077	0.432959	1	1	-0.277534	1	1	2.16993	0.0642271	1	-0.0293838
TNFRSF11B	-0.791529	1	1	-0.33608	1	1	-1.61877	0.0353917	0.0723696	0.799923	0.347678	1	0.455449	1	1	-0.82724	1	1	1.59145	0.234965	1	-1.28269	0.163096	0.345103	1.136	0.314287	1	2.41869	0.0449008	0.461656	-1.55513	0.0186707	0.0551805	-0.741898	0.247684	0.682298	0.813228	0.0625975	0.107017	-1.60871	0.253873	0.526499	-0.148335	0.608875	1	0.690439	0.41141	1	-1.19564
NFKB1	-0.403012	1	1	-0.273057	0.664559	1	-0.365954	0.195783	0.327052	0.140165	1	1	0.129955	1	1	0.0370583	1	1	0.543177	0.274718	1	-0.092897	1	1	0.413222	0.664559	1	0.506119	0.316427	1	-0.545132	0.00852331	0.031745	-0.446712	0.0139593	0.169838	0.0984204	0.214536	0.313223	-0.648854	0.0081709	0.0344783	-0.124015	1	1	0.0832747	1	1	-0.336812
ITGB1	-0.310784	1	1	-0.353926	0.879414	1	-0.67035	0.0357582	0.0729147	0.697961	0.594866	1	-0.043142	1	1	-0.359566	0.594866	1	1.00875	0.352448	1	-0.316424	0.879414	1	1.05189	0.234469	1	1.36831	0.0306193	0.388104	-0.488114	0.348747	0.528186	0.103781	0.348747	0.758659	0.591895	0.00424517	0.011269	-0.77303	0.0449203	0.124684	-0.341245	0.472629	1	0.637322	0.525099	1	-0.442974
TNFSF13	-0.257599	1	1	-0.120048	1	1	-0.553773	0.0511306	0.0987443	0.787324	0.383901	1	0.137551	1	1	-0.296174	1	1	1.04492	0.352448	1	-0.433725	0.148909	0.318778	0.907372	0.383901	1	1.3411	0.0998363	0.668943	-0.251986	0.420933	0.606997	0.249269	0.420933	0.774084	0.501255	0.0236678	0.0466959	-0.490935	0.172835	0.384663	-0.563324	0.187238	0.955828	0.648928	0.585303	1	-0.517871
KIR3DL1	-0.0199684	1	1	0.676502	0.903143	1	-0.448812	1	1	2.09749	0.321426	1	0.696471	0.903143	1	-0.428843	1	1	2.11746	0.357508	1	-1.12531	0.357508	0.662388	1.42099	0.903143	1	2.5463	0.176277	0.891018	0.415037	1	1	0.680382	1	1	0.265345	1	1	0.731449	0.797357	1	0.214505	0.797357	1	2.21332	0.304294	1	-0.312544
PRG2	-0.342053	1	1	0.563752	1	1	-1.65049	0.00010471	0.000562164	0.991758	0.468443	1	0.905805	1	1	-1.30843	0.00996271	0.406241	1.33381	0.373518	1	-2.21424	0.00134125	0.00851404	0.428006	1	1	2.64224	0.00996271	0.372535	-1.29094	0.00851628	0.031745	0.531692	0.0333992	0.269502	1.82263	2.00172e-07	2.75708e-06	-0.673077	0.363395	0.708264	0.46019	0.969279	1	1.10647	0.363395	1	-0.318704
CD22	-0.0978034	1	1	0.310126	1	1	-1.46295	0.022403	0.0481829	1.03765	0.253387	1	0.407929	1	1	-1.36515	0.391738	1	1.13545	0.391738	1	-1.77308	0.0337664	0.0997635	0.727525	0.391738	1	2.5006	0.0268412	0.388104	-1.19397	0.386787	0.570414	0.25137	0.00977195	0.134608	1.44534	1.01691e-05	7.6641e-05	-1.30005	0.382978	0.739614	0.214519	1	1	0.894844	0.382978	1	-0.862424
MYD88	-0.0106584	1	1	0.228414	0.444273	1	0.281885	0.242986	0.393303	-0.444558	0.453478	1	0.239072	0.595034	1	0.292544	0.598058	1	-0.4339	0.453478	1	0.0534717	1	1	-0.672972	0.111455	1	-0.726444	0.114499	0.702388	0.240219	0.17089	0.308786	-0.0229788	0.78844	1	-0.263198	0.17089	0.255112	0.214073	0.311879	0.628927	-0.411538	0.165458	0.899875	-0.560989	0.159081	1	0.0691791
MNX1	0.192087	1	1	-0.164057	1	1	0.235509	0.177548	0.301419	-2.17048	1	1	-0.356144	1	1	0.0434223	1	1	-2.36257	0.57565	1	0.399566	1	1	-2.00643	0.57565	1	-2.40599	0.193289	0.916238	0.0503792	0.0969427	0.196214	-0.894727	0.539486	0.855587	-0.945106	0.00288042	0.00808734	1.09488	0.23928	0.502702	1.48984	0.0599329	0.477698	-1.41246	1	1	0.84697
MIF	-0.314348	1	1	-0.346381	0.354294	1	0.514804	1	1	0.521855	1	1	-0.0320328	1	1	0.829152	1	1	0.836203	0.604196	1	0.861185	0.696584	1	0.868236	0.111455	1	0.007051	0.696584	1	-0.375573	0.204645	0.354848	-0.621709	0.166102	0.560122	-0.246136	0.995795	1	-0.439823	0.0897798	0.220671	0.59881	1	1	0.545122	0.656374	1	0.290352
IL7R	-0.572851	1	1	0.144244	1	1	-1.5157	0.00047062	0.00166944	-0.0968114	1	1	0.717094	0.678187	1	-0.942849	0.321926	1	0.476039	0.637762	1	-1.65994	9.08569e-05	0.00195075	-0.241055	1	1	1.41889	0.0324306	0.388104	-1.20739	0.00867914	0.0321613	-0.018386	0.556711	0.865999	1.189	2.79032e-05	0.000171171	-1.51288	0.00132391	0.00911752	-0.489638	0.891198	1	-0.31174	1	1	-0.856452
C5	-0.57856	1	1	0.0560329	1	1	-1.09377	0.000155464	0.000751579	0.559952	1	1	0.634593	1	1	-0.515207	1	1	1.13851	0.744056	1	-1.1498	0.0437423	0.121877	0.503919	1	1	1.65372	0.315582	1	-0.858913	0.00946019	0.0341878	-0.112546	0.558562	0.865999	0.746367	0.000190386	0.000842313	-0.0589565	0.766508	1	0.470713	0.494722	1	0.731934	0.760539	1	-0.819184
RAG1	-0.621179	1	1	-0.438609	1	1	-0.163595	1	1	0.393353	1	1	0.182569	1	1	0.457583	1	1	1.01453	0.755796	1	0.275014	1	1	0.831962	1	1	0.556948	1	1	-0.199768	1	1	-0.0977122	1	1	0.102056	1	1	-0.847914	0.447062	0.835813	-1.18035	0.198838	0.997152	0.139693	1	1	-0.373187
CD70	-1.50212	1	1	-2.12305	0.291474	1	-2.84732	9.7077e-05	0.000536865	-0.163552	1	1	-0.620934	1	1	-1.3452	0.133488	0.946083	1.33857	0.756215	1	-0.724264	0.133488	0.289159	1.9595	0.292958	1	2.68376	0.120904	0.717559	-2.92086	0.00186491	0.0114402	-1.43817	0.382006	0.765672	1.4827	0.00462929	0.0119836	-2.72247	0.00269415	0.0151287	-2.12262	0.0319126	0.323558	-0.49493	1	1	-2.67066
TFRC	0.0691114	1	1	0.360899	0.797788	1	0.613415	0.0109391	0.0251118	-0.43641	1	1	0.291787	1	1	0.544303	0.640824	1	-0.505521	0.797788	1	0.252516	1	1	-0.797308	0.797788	1	-1.04982	0.100003	0.668943	0.224283	0.305533	0.476579	-0.27328	0.389769	0.769004	-0.497564	0.0222377	0.0444754	0.37272	0.23844	0.502702	0.143308	1	1	-0.461049	1	1	0.453288
CD200	-0.425937	1	1	0.130365	1	1	-1.18442	0.000605842	0.00205704	0.382464	1	1	0.556302	1	1	-0.758485	0.024025	0.487761	0.808401	0.88951	1	-1.31479	0.000754596	0.00608377	0.252099	1	1	1.56689	0.0296017	0.388104	-0.715832	0.0278091	0.0760325	0.744444	0.00081041	0.0255674	1.46028	3.33094e-09	8.38478e-08	-0.665889	0.141132	0.321956	0.181929	1	1	0.464668	0.836	1	-0.4065
NFATC1	-0.186027	1	1	0.399354	1	1	-0.876875	0.000244262	0.00101892	0.303816	0.97438	1	0.585381	1	1	-0.690848	0.078886	0.722739	0.489843	0.88951	1	-1.27623	0.00576601	0.0243305	-0.0955376	1	1	1.18069	0.0554787	0.506871	-0.760432	0.0357019	0.087819	0.143873	0.0557755	0.357159	0.904305	4.53555e-06	3.80569e-05	-1.00029	0.00220789	0.0135442	0.341898	0.925407	1	0.294189	0.709329	1	-0.211834
LIF	-0.263313	1	1	0.691665	1	1	-1.82635	0.000198695	0.000879074	1.06955	0.88951	1	0.954978	1	1	-1.56303	1	1	1.33286	0.88951	1	-2.51801	0.127503	0.280352	0.377886	0.852425	1	2.8959	0.0380855	0.42773	-2.42042	0.00655514	0.0268834	-0.320445	0.0712657	0.400184	2.09997	1.6438e-07	2.44893e-06	-1.6734	0.0337897	0.0994617	0.638955	0.858351	1	0.990327	0.590188	1	-0.725558
NFATC4	-0.262126	1	1	0.148221	1	1	-0.859844	0.0106778	0.024667	0.214749	1	1	0.410347	0.934294	1	-0.597719	0.934294	1	0.476875	0.945268	1	-1.00807	0.00399638	0.0188217	0.0665277	1	1	1.07459	0.0888912	0.647717	-0.412796	0.204566	0.354848	0.639179	0.00552511	0.0930072	1.05198	3.38744e-06	3.05288e-05	-0.307974	1	1	0.154494	1	1	0.286326	1	1	-0.361723
IL4	-0.37096	1	1	-0.298332	1	1	-0.850128	0.27704	0.443506	0.632955	0.999391	1	0.0726278	1	1	-0.479168	0.999391	1	1.00392	0.999391	1	-0.551796	0.404842	0.729715	0.931287	0.818216	1	1.48308	0.230416	1	-0.366197	0.451033	0.641821	0.503112	0.451033	0.789406	0.86931	0.019706	0.0401826	-0.248388	1	1	0.0577155	1	1	0.649733	1	1	-0.94777
JAM3	-0.0431353	1	1	0.313645	1	1	-1.46501	6.45808e-05	0.000380194	0.331404	1	1	0.35678	1	1	-1.42187	0.000775329	0.282824	0.374539	1	1	-1.77865	0.000123817	0.0022059	0.0177592	1	1	1.79641	0.00211316	0.171401	-0.627736	0.0239099	0.0671315	1.30084	8.33267e-08	2.02762e-05	1.92858	4.04014e-12	3.277e-10	-0.535271	0.194464	0.425027	0.307523	1	1	0.42603	0.931128	1	-0.394753
CXCL12	0.0163702	1	1	0.470664	0.351433	1	-1.98572	1.02589e-05	8.41458e-05	0.65412	1	1	0.454294	0.936125	1	-2.00209	0.00232599	0.282824	0.637749	1	1	-2.45638	3.59901e-07	8.7576e-05	0.183456	1	1	2.63983	0.0585648	0.527806	-0.89387	0.0122007	0.0403011	0.689871	0.0186197	0.205945	1.58374	1.14846e-07	1.78377e-06	-0.685731	0.37051	0.717434	0.526777	1	1	0.786938	1	1	-0.399301
FYN	-0.0637994	1	1	0.0560072	1	1	-1.13648	6.67102e-06	5.94139e-05	0.243108	1	1	0.119807	1	1	-1.07268	0.00448179	0.327738	0.306908	1	1	-1.19249	0.000178331	0.00289293	0.187101	1	1	1.37959	0.0210624	0.372535	-0.628587	0.0111502	0.037859	0.473472	0.0111502	0.150735	1.10206	7.06458e-08	1.19988e-06	-0.743958	0.0175392	0.0606808	-0.253319	1	1	0.163885	1	1	-0.555375
CCL21	-0.151031	1	1	0.692075	1	1	-3.0189	0.000544792	0.0018938	-0.340548	1	1	0.843106	1	1	-2.86787	0.00503609	0.327738	-0.189517	1	1	-3.71098	0.000466011	0.00441803	-1.03262	1	1	2.67836	0.0900205	0.647717	-2.48862	0.0316562	0.0819469	-0.308267	0.0672234	0.389469	2.18035	3.52225e-07	4.29426e-06	-1.74321	0.0539505	0.146408	0.640524	1	1	-0.420831	1	1	-1.04334
TNFSF12	0.00615127	1	1	0.235529	0.696058	1	-0.852219	0.000152787	0.000743562	0.415814	1	1	0.229377	1	1	-0.85837	0.00538748	0.327738	0.409663	1	1	-1.08775	3.59901e-07	8.7576e-05	0.180286	1	1	1.26803	0.00815077	0.371879	-0.341952	0.102007	0.20235	0.664783	0.000308405	0.0132433	1.00673	7.09335e-09	1.67037e-07	-0.36703	0.438847	0.823713	0.141608	1	1	0.44785	1	1	-0.289772
MS4A2	0.112655	1	1	0.401879	1	1	-1.47106	0.0111048	0.0254122	-0.0131585	1	1	0.289224	1	1	-1.58372	0.00810074	0.406241	-0.125814	1	1	-1.87294	0.000510582	0.00471663	-0.415037	1	1	1.45791	0.293562	1	-0.641731	0.40272	0.587971	1.51023	7.76512e-06	0.00113371	2.15197	9.17469e-10	2.79063e-08	-0.134656	1	1	0.460278	1	1	0.193009	1	1	-0.224082
IL1RL1	-0.587599	1	1	0.374718	1	1	-2.14399	5.30587e-05	0.000339762	-0.806239	1	1	0.962318	1	1	-1.55639	0.00866514	0.406241	-0.21864	1	1	-2.51871	0.000360888	0.00400823	-1.18096	1	1	1.33775	0.0775212	0.60184	-2.27233	0.0098216	0.0349745	-0.117557	0.00840728	0.125251	2.15477	5.10653e-11	2.48518e-09	-1.12681	0.10024	0.243106	0.643805	1	1	-0.715614	1	1	-0.887402
CCL19	0.286838	1	1	0.587796	0.377936	1	-1.85822	0.174648	0.298579	0.302018	1	1	0.300958	1	1	-2.14505	0.00922741	0.406241	0.0151803	1	1	-2.44601	0.000347326	0.00398359	-0.285777	1	1	2.16024	1	1	-0.843459	0.786154	0.95331	0.634163	0.022245	0.229109	1.47762	0.000370651	0.00143923	-0.897884	1	1	-0.541998	1	1	0.0097905	1	1	-0.799733
THBS1	-0.34372	1	1	0.184614	1	1	-2.06637	7.88246e-08	3.19678e-06	0.480478	1	1	0.528334	1	1	-1.72264	0.0111137	0.421455	0.824198	1	1	-2.25098	5.33406e-05	0.00134271	0.295864	1	1	2.54684	0.000690012	0.0839515	-1.54659	0.000654251	0.00542731	0.684995	0.000962509	0.0281053	2.23159	9.91694e-16	7.23936e-13	-1.41751	0.00174637	0.0113826	-0.0147371	0.952566	1	0.409575	0.931128	1	-0.818137
CD8A	-0.194307	1	1	0.00199166	1	1	-1.46004	0.00293861	0.00800443	-0.445225	1	1	0.196298	1	1	-1.26573	0.0154571	0.487761	-0.250918	1	1	-1.46203	0.00293861	0.015433	-0.447217	1	1	1.01481	0.357021	1	-0.925622	0.0535662	0.123354	0.0160165	0.694911	0.971811	0.941639	0.00688527	0.0169806	-1.28706	0.215918	0.461079	-1.04433	0.94044	1	-0.708769	1	1	-0.811015
RUNX3	-0.554849	1	1	-0.331514	1	1	-1.46821	9.5439e-06	8.10121e-05	-0.242555	1	1	0.223335	1	1	-0.913356	0.0182979	0.487761	0.312294	1	1	-1.13669	0.00314905	0.0158538	0.0889589	1	1	1.22565	0.24309	1	-1.25012	0.000567484	0.005008	-0.241882	0.412916	0.774084	1.00824	5.49225e-05	0.000310887	-1.27982	0.000554615	0.00553971	-0.0686243	1	1	-0.293955	1	1	-0.984211
JAK1	-0.216253	1	1	-0.165443	1	1	-0.624544	6.67389e-06	5.94139e-05	-0.117685	1	1	0.0508101	1	1	-0.408291	0.0190211	0.487761	0.0985678	1	1	-0.459102	0.00970237	0.0361364	0.0477576	1	1	0.506859	0.0182853	0.372535	-0.521742	0.000521301	0.00500724	0.043622	0.705118	0.976407	0.565364	2.48649e-07	3.30025e-06	-0.759054	2.43703e-05	0.000575395	-0.283005	0.336261	1	-0.215921	0.751283	1	-0.43706
RORA	0.0836958	1	1	0.416072	0.169652	1	-0.560689	0.00906246	0.0214434	0.22427	1	1	0.332376	0.538176	1	-0.644385	0.0193199	0.487761	0.140574	1	1	-0.976761	1.0204e-06	0.000148978	-0.191802	1	1	0.784958	0.0283767	0.388104	-0.225738	0.255697	0.419458	0.359444	0.1386	0.512734	0.585182	9.89154e-05	0.000498245	0.109651	1	1	-0.221555	1	1	0.128317	1	1	-0.504814
CFP	-0.199203	1	1	0.186999	1	1	-1.37662	0.00765177	0.0188057	-0.120854	1	1	0.386201	1	1	-1.17742	0.0213944	0.487761	0.0783484	1	1	-1.56362	0.0135025	0.0476176	-0.307853	1	1	1.25577	0.0968671	0.667104	-1.34704	0.0218408	0.0626452	-0.346803	0.325041	0.746405	1.00024	0.000198865	0.00086929	-0.96633	0.348909	0.687784	0.311329	1	1	-0.132827	1	1	-0.698045
CR1	-0.730429	1	1	-0.0798047	1	1	-1.60519	0.000348272	0.00134518	-0.757666	1	1	0.650624	0.835994	1	-0.874763	0.0227877	0.487761	-0.0272372	1	1	-1.52539	0.000100068	0.00202915	-0.677861	1	1	0.847526	1	1	-1.36489	0.0460342	0.109107	-0.14257	0.318431	0.745047	1.22232	2.65703e-06	2.48671e-05	-1.0536	0.101232	0.244699	0.282029	1	1	-0.727033	1	1	-1.03933
CXCR4	-0.313043	1	1	0.552097	0.630213	1	-1.31753	0.00104995	0.00327547	-0.209853	1	1	0.86514	1	1	-1.00448	0.0280553	0.503702	0.10319	1	1	-1.86962	0.000660537	0.00567284	-0.76195	1	1	1.10767	0.787649	1	-1.24639	0.0299761	0.0798633	0.0609764	0.0250045	0.241607	1.30736	2.14632e-07	2.90151e-06	-0.885584	0.433836	0.820467	-0.113697	1	1	-0.384027	1	1	-0.666682
CCL2	-0.131988	1	1	0.642925	1	1	-1.47028	2.03975e-05	0.000153507	0.19425	1	1	0.774913	1	1	-1.33829	0.0282901	0.503702	0.326238	1	1	-2.11321	4.7116e-05	0.00127388	-0.448675	1	1	1.66453	0.357269	1	-1.44839	0.00503865	0.0229889	-0.375121	0.615484	0.915078	1.07327	1.81543e-06	1.86657e-05	-0.959416	0.0848002	0.213463	0.536047	1	1	0.0978738	1	1	-0.825336
TPSAB1	-0.494792	1	1	0.245592	1	1	-1.94296	0.000230342	0.000971961	-0.295553	1	1	0.740384	1	1	-1.44816	0.0317696	0.50417	0.199238	1	1	-2.18855	3.27535e-05	0.00103957	-0.541146	1	1	1.6474	0.918924	1	-1.44248	0.122433	0.235201	0.954164	3.12015e-05	0.00226461	2.39664	3.32916e-15	9.56849e-13	-0.539613	0.868392	1	0.169204	1	1	-0.196647	1	1	-0.721886
NCAM1	0.689897	1	1	0.675068	0.317199	1	-2.30687	0.00315622	0.00847074	-0.548132	1	1	-0.0148288	1	1	-2.99677	0.0347221	0.537593	-1.23803	1	1	-2.98194	0.000362388	0.00400823	-1.2232	1	1	1.75874	0.03476	0.396482	-0.19081	0.246374	0.406907	2.99963	2.07886e-09	1.51757e-06	3.19044	2.83931e-11	1.59438e-09	0.130397	1	1	1.09258	1	1	-0.174975	1	1	-0.0978555
CXCL2	-0.437065	1	1	0.580788	1	1	-2.65599	1.3203e-08	1.07091e-06	-0.0260684	1	1	1.01785	1	1	-2.21892	0.0388027	0.558562	0.410997	1	1	-3.23677	0.000230671	0.00342114	-0.606856	1	1	2.62992	0.212724	0.989098	-2.78562	1.35659e-07	4.95155e-05	-1.13056	0.298835	0.740911	1.65506	3.94222e-08	7.57321e-07	-1.62965	0.00509741	0.0234552	0.509262	1	1	-0.108262	1	1	-1.11651
C4B	-0.59751	1	1	0.0314151	1	1	-1.92589	0.00123913	0.00378479	0.209942	1	1	0.628925	1	1	-1.32838	0.0398765	0.558562	0.807452	1	1	-1.95731	6.8449e-05	0.00161186	0.178526	1	1	2.13583	0.0244954	0.388104	-0.70695	0.377727	0.56159	1.47601	1.59908e-05	0.00194555	2.18296	1.41848e-11	8.62907e-10	-0.495062	0.693706	1	0.981337	1	1	0.625157	1	1	-0.552694
HSD11B1	-0.363902	1	1	-0.26553	1	1	-1.42507	0.00016968	0.000788959	-0.723368	1	1	0.0983717	1	1	-1.06117	0.0451894	0.558562	-0.359466	1	1	-1.15954	0.0065356	0.0262142	-0.457838	1	1	0.701706	0.609236	1	-0.587104	0.0625095	0.139122	0.935614	0.000214282	0.0104284	1.52272	2.62141e-08	5.79888e-07	-1.10873	0.00909137	0.0370868	-0.61272	0.496215	1	-0.835613	1	1	-0.786892
IL10RA	-0.0898479	1	1	0.285772	1	1	-1.16489	5.20857e-05	0.000336483	-0.0349278	1	1	0.37562	1	1	-1.07505	0.0452866	0.558562	0.0549201	1	1	-1.45067	2.40895e-05	0.000925544	-0.3207	1	1	1.12997	1	1	-0.69812	0.0192871	0.0565148	0.17181	0.21301	0.61951	0.86993	0.000136536	0.000655732	-0.752688	0.0646977	0.171121	-0.214533	1	1	-0.132721	1	1	-0.485114
STAT4	-0.136998	1	1	0.0826797	1	1	-1.39216	0.000117027	0.000602125	-0.435391	1	1	0.219678	1	1	-1.25516	0.0499681	0.591383	-0.298393	1	1	-1.47484	0.00275029	0.0149103	-0.518071	1	1	0.956767	0.18519	0.891018	-1.14677	0.0106532	0.0366831	-0.36939	0.961584	1	0.777376	0.000278819	0.00115646	-1.21957	0.00759943	0.0326807	-0.271205	0.753786	1	-0.626181	1	1	-0.872415
CTSG	0.286483	1	1	0.809309	0.569943	1	-2.0082	0.000721255	0.00237335	-0.891131	1	1	0.522826	1	1	-2.29469	0.0525296	0.592226	-1.17761	1	1	-2.81751	0.000255078	0.00351334	-1.70044	1	1	1.11707	0.267617	1	-1.04521	0.0673379	0.147176	1.72116	4.11104e-06	0.000750265	2.76636	1.09502e-09	3.19744e-08	-0.374797	1	1	0.207931	1	1	-0.889658	1	1	-0.321228
IL18R1	-0.193443	1	1	0.136011	1	1	-1.2367	0.000403957	0.00148479	-0.207943	1	1	0.329455	1	1	-1.04326	0.0525574	0.592226	-0.0144996	1	1	-1.37271	0.000218512	0.00332375	-0.343954	1	1	1.02876	0.403079	1	-0.878932	0.0758761	0.161016	0.1646	0.231176	0.649072	1.04353	2.57865e-06	2.45345e-05	-0.624903	0.796402	1	-0.276657	1	1	-0.291157	1	1	-0.676737
IL16	0.248561	1	1	0.418776	0.671644	1	-1.0083	0.010901	0.0251033	0.56181	1	1	0.170215	1	1	-1.25686	0.0527325	0.592226	0.31325	1	1	-1.42707	0.00162619	0.00989266	0.143035	1	1	1.57011	0.357269	1	-0.490531	0.13856	0.260744	0.416272	0.0455152	0.32144	0.906803	0.000332381	0.00134054	-0.762849	0.730993	1	-0.0907323	1	1	0.433285	1	1	-0.332297
KLRD1	-0.36771	1	1	-0.316933	1	1	-1.6765	8.10352e-05	0.000462154	-0.29481	1	1	0.0507777	1	1	-1.30879	0.054226	0.599773	0.0729005	1	1	-1.35957	0.000811514	0.00630219	0.0221228	1	1	1.38169	0.223033	1	-1.24251	0.00241701	0.013893	-0.238389	0.901397	1	1.00412	0.000623333	0.00224154	-1.23591	0.0185684	0.0638699	-1.05364	0.111904	0.722919	-0.515576	1	1	-1.09368
CYLD	-0.171094	1	1	-0.122762	1	1	-0.862917	1.52746e-05	0.000118622	0.312227	1	1	0.0483311	1	1	-0.691823	0.062131	0.651343	0.483321	1	1	-0.740155	0.0201894	0.0669922	0.43499	1	1	1.17514	0.0555475	0.506871	-0.66946	0.00152757	0.00969675	0.13756	0.445034	0.78473	0.80702	2.02529e-06	2.05342e-05	-0.680713	0.00442257	0.0216132	-0.49318	0.151303	0.856209	0.182756	1	1	-0.620264
ITGA4	-0.167001	1	1	0.15596	1	1	-1.0788	0.000123528	0.000630598	0.233034	1	1	0.322961	1	1	-0.911799	0.0627963	0.651343	0.400036	1	1	-1.23476	0.000349246	0.00398359	0.0770744	1	1	1.31184	0.0244954	0.388104	-0.731032	0.00737225	0.0287978	0.250813	0.19583	0.590727	0.981845	5.91333e-06	4.85026e-05	-0.880518	0.00590062	0.0265892	-0.294804	1	1	0.110516	1	1	-0.53764
TNFAIP3	-0.729417	1	1	-0.192955	1	1	-1.89864	2.72275e-06	3.31268e-05	0.262795	1	1	0.536462	0.813825	1	-1.16923	0.0642421	0.651343	0.992212	1	1	-1.70569	2.21329e-06	0.000243327	0.45575	1	1	2.16144	0.0727531	0.594428	-1.63807	0.00011561	0.00191808	-0.0231556	0.756855	1	1.61492	3.91371e-08	7.57321e-07	-1.47348	0.000612752	0.00573473	-1.14074	0.0646653	0.491726	-0.00922348	1	1	-1.28745
IL6ST	-0.0802503	1	1	0.231811	1	1	-1.04399	2.69111e-06	3.31268e-05	-0.103405	1	1	0.312061	1	1	-0.963743	0.0642421	0.651343	-0.0231544	1	1	-1.2758	1.14736e-07	8.37573e-05	-0.335216	1	1	0.940588	1	1	-0.592479	0.0123537	0.0406224	0.484035	0.0123537	0.155486	1.07651	2.08521e-09	5.63778e-08	-0.432616	0.190976	0.418657	0.375933	1	1	0.0105464	1	1	-0.288727
IL1R1	0.159682	1	1	0.431204	0.221448	1	-0.746353	0.00331093	0.008789	0.565416	1	1	0.271522	1	1	-0.906035	0.0710069	0.700473	0.405734	1	1	-1.17756	0.000445629	0.00441021	0.134212	1	1	1.31177	0.0905029	0.647717	-0.0393214	0.557465	0.748068	0.933375	3.41243e-05	0.00226461	0.972696	1.10239e-06	1.18345e-05	-0.00476563	1	1	0.0967278	1	1	0.603955	1	1	-0.200027
CD33	-0.0914456	1	1	0.0473569	1	1	-1.20297	0.0010017	0.00316555	0.130318	1	1	0.138802	1	1	-1.11152	0.0738089	0.718407	0.221764	1	1	-1.25033	0.00206971	0.0119912	0.0829614	1	1	1.33329	0.103797	0.668943	-0.673626	0.0607678	0.136075	0.486487	0.0607678	0.372063	1.16011	1.78694e-06	1.86352e-05	-0.922793	0.0404002	0.115204	0.152758	1	1	0.15389	1	1	-0.425062
IL3RA	-0.231054	1	1	-0.283059	1	1	-1.18187	0.000753899	0.0024569	-0.39422	1	1	-0.0520042	1	1	-0.950812	0.0758873	0.722739	-0.163165	1	1	-0.898808	0.0922	0.218526	-0.111161	1	1	0.787647	0.379462	1	-0.867699	0.0468811	0.110755	-0.0865409	0.408893	0.774084	0.781158	0.000317149	0.0012934	-1.05755	0.0420602	0.119008	-0.280876	1	1	-0.475387	1	1	-0.707754
AMICA1	-0.113347	1	1	-0.0607739	1	1	-1.37014	0.000193546	0.000861518	0.348115	1	1	0.0525727	1	1	-1.25679	0.0779527	0.722739	0.461462	1	1	-1.30936	0.000328689	0.00398359	0.408889	1	1	1.71825	0.0324306	0.388104	-0.828736	0.00366179	0.0179403	0.279836	0.108911	0.461824	1.10857	6.74276e-06	5.40903e-05	-1.03958	0.0138226	0.0509621	-0.257711	1	1	0.242337	1	1	-0.737101
CD1B	0.387158	1	1	0.859646	1	1	-1.37405	0.372037	0.569365	1.32262	1	1	0.472488	1	1	-1.76121	0.0792043	0.722739	0.93546	1	1	-2.2337	0.0792043	0.197335	0.462972	1	1	2.69667	0.268433	1	-0.744249	0.284259	0.453077	0.824772	0.284259	0.725885	1.56902	0.0105355	0.0244156	-1.18057	0.430304	0.815901	0.342525	1	1	1.32193	1	1	0.195152
CAMP	0.896726	1	1	0.111975	1	1	-0.968564	1	1	0.370043	1	1	-0.784751	1	1	-1.86529	0.0887665	0.764475	-0.526683	1	1	-1.08054	1	1	0.258068	1	1	1.33861	1	1	-0.103039	1	1	0.0629981	1	1	0.166037	1	1	-0.904076	0.832538	1	0.596935	1	1	0.442943	1	1	0.0316456
CCL24	-1.05151	1	1	-1.07423	1	1	-2.10521	0.000721757	0.00237335	-0.0428684	1	1	-0.0227201	1	1	-1.0537	0.0890142	0.764475	1.00864	1	1	-1.03098	0.0939903	0.221332	1.03136	1	1	2.06235	1	1	-2.11356	0.00293746	0.0156261	-0.21581	1	1	1.89775	0.000725623	0.00254666	-1.82294	0.113245	0.265815	0.424545	1	1	0.205258	1	1	-1.01197
CX3CL1	-0.864259	1	1	-0.400061	1	1	-1.77799	9.4399e-05	0.00052604	0.11554	1	1	0.464198	1	1	-0.913734	0.0902215	0.765834	0.979798	1	1	-1.37793	0.00210696	0.0121109	0.515601	1	1	1.89353	0.276768	1	-1.57899	0.0130288	0.041715	-0.148524	0.133617	0.510684	1.43046	9.8429e-07	1.07243e-05	-1.5086	0.0278557	0.0869002	-0.722429	1	1	-0.0621033	1	1	-1.25868
F13A1	-0.681933	1	1	-0.398075	1	1	-1.51507	0.000226274	0.000960348	0.264821	1	1	0.283858	1	1	-0.833138	0.0947424	0.785932	0.946754	1	1	-1.117	0.0016049	0.00989266	0.662897	1	1	1.77989	0.315031	1	-1.25553	0.03434	0.086442	0.103659	0.0693065	0.392199	1.35919	1.90667e-07	2.67667e-06	-1.04751	0.0158462	0.0561541	0.340067	1	1	0.421606	1	1	-0.74204
GZMK	-0.0603315	1	1	0.219949	0.435484	1	-1.74475	0.00179822	0.00522989	-0.338561	1	1	0.280281	1	1	-1.68441	0.0947424	0.785932	-0.278229	1	1	-1.9647	0.0010164	0.00729114	-0.55851	1	1	1.40618	0.765445	1	-0.459043	0.151961	0.28013	0.58057	0.198219	0.591759	1.03961	0.0106205	0.0245346	-1.29071	0.997761	1	-0.555641	1	1	-0.573398	1	1	-0.846666
CCR4	1.06822	1	1	0.641498	0.35082	1	-1.4096	6.37675e-05	0.000380194	0.345722	1	1	-0.426719	1	1	-2.47781	0.0980458	0.804196	-0.722495	1	1	-2.0511	0.000250924	0.00351334	-0.295776	1	1	1.75532	0.120087	0.717559	-0.259621	0.00989337	0.035059	0.424042	0.124808	0.484627	0.683664	2.566e-05	0.000161481	0.252871	0.91896	1	-0.553936	1	1	0.18207	1	1	-0.510172
PECAM1	-0.166806	1	1	-0.105117	1	1	-0.747195	0.00429465	0.0111569	-0.1898	1	1	0.0616885	1	1	-0.580389	0.0993192	0.805589	-0.0229945	1	1	-0.642078	0.0299882	0.0908355	-0.084683	1	1	0.557395	1	1	-0.298567	0.0875507	0.181054	0.410094	0.051596	0.345551	0.70866	9.89665e-05	0.000498245	-0.523739	0.0833016	0.211882	0.110697	1	1	-0.12363	1	1	-0.282006
CCL14	0.283356	1	1	0.635348	0.300321	1	-1.4361	0.177274	0.301419	-0.517814	1	1	0.351992	1	1	-1.71945	0.101536	0.814523	-0.80117	1	1	-2.07145	0.00588516	0.02441	-1.15316	1	1	0.918284	0.765445	1	-0.735925	0.355468	0.535034	1.30761	0.0016117	0.0376443	2.04354	2.19574e-06	2.19574e-05	-0.494028	1	1	1.12773	1	1	-0.131571	1	1	0.289819
IRF8	-0.279033	1	1	0.20875	1	1	-1.28028	0.00016101	0.00076323	0.11752	1	1	0.487783	1	1	-1.00125	0.108874	0.8546	0.396554	1	1	-1.48903	0.00146153	0.00911892	-0.0912297	1	1	1.3978	0.455603	1	-1.11375	0.00220323	0.0130483	-0.206302	0.710229	0.976407	0.907452	0.0010547	0.00343718	-0.771111	0.437829	0.823713	-0.154243	1	1	-0.0117077	1	1	-0.843968
TBX21	0.0996756	1	1	0.142306	0.671121	1	-0.986473	0.0588964	0.112257	-0.0208294	1	1	0.0426309	1	1	-1.08615	0.119074	0.897007	-0.120505	1	1	-1.12878	0.000918554	0.00684229	-0.163136	1	1	0.965643	0.355781	1	-0.535939	0.261473	0.427013	0.021419	0.428665	0.780575	0.557358	0.0280673	0.0537772	-0.683735	1	1	-0.705987	1	1	-0.241807	1	1	-0.636092
TNFSF14	-0.502205	1	1	-0.185438	1	1	-1.29045	0.00107237	0.00331707	-0.441663	1	1	0.316766	0.457884	1	-0.788246	0.119277	0.897007	0.0605415	1	1	-1.10501	0.000758387	0.00608377	-0.256225	1	1	0.848788	1	1	-0.466412	0.0973595	0.196333	0.815487	0.00977293	0.134608	1.2819	5.1701e-06	4.28883e-05	-0.992682	0.0297095	0.0903663	-0.702707	0.280872	1	-0.610212	1	1	-0.927685
MEF2C	-0.102109	1	1	0.0922692	1	1	-0.948492	0.000813089	0.00263802	0.237866	1	1	0.194378	1	1	-0.846384	0.121649	0.897007	0.339975	1	1	-1.04076	0.00466444	0.0212815	0.145597	1	1	1.18636	1	1	-0.675803	0.0310604	0.0809859	0.37749	0.0523396	0.347345	1.05329	5.59073e-07	6.47944e-06	-0.761382	0.00761058	0.0326807	0.270576	1	1	0.276166	1	1	-0.351328
LY9	-0.0877711	1	1	0.157529	0.65294	1	-1.25693	0.136031	0.238708	0.122512	1	1	0.2453	0.806529	1	-1.16916	0.128394	0.918895	0.210283	1	1	-1.41446	0.00517859	0.022655	-0.0350171	1	1	1.37944	0.806529	1	-0.847571	0.476878	0.666414	-0.0471074	0.124457	0.484627	0.800464	0.0141194	0.0307677	-1.0738	1	1	-0.260703	1	1	-0.0334382	1	1	-0.656779
MAGEB2	-1.33789	1	1	-1.15674	1	1	-2.16797	1	1	-0.335079	1	1	0.181152	1	1	-0.830075	0.143031	0.995728	1.00282	1	1	-1.01123	0.0738007	0.187456	0.821663	1	1	1.83289	1	1	-1.94575	0.869534	1	-1.03908	0.544533	0.860409	0.906662	0.343695	0.466351	-1.07155	1	1	-0.47307	1	1	-0.384341	1	1	-2.33854
SPN	-0.122819	1	1	-0.0326671	1	1	-1.19794	0.0133347	0.0298599	0.0714085	1	1	0.0901514	1	1	-1.07512	0.143221	0.995728	0.194227	1	1	-1.16527	0.00398647	0.0188217	0.104076	1	1	1.26935	0.9397	1	-0.495443	0.280933	0.450931	0.410657	0.280933	0.725885	0.9061	0.00236605	0.00685403	-0.973693	0.199521	0.433623	-0.488044	0.96333	1	-0.112657	1	1	-0.803283
CCL23	-1.56641	1	1	-1.19386	1	1	-2.33814	0.00810304	0.0197174	-0.61888	1	1	0.372554	1	1	-0.771731	0.152396	1	0.947533	1	1	-1.14429	0.108289	0.245501	0.574978	1	1	1.71926	0.360639	1	-2.28325	0.0409172	0.0987744	-0.722315	0.658636	0.945651	1.56093	0.00263239	0.00744824	-2.02189	0.0861375	0.216084	-0.688539	0.884014	1	-0.713261	1	1	-1.76413
SH2D1A	-0.138378	1	1	0.427747	0.340615	1	-1.27534	0.0278945	0.0583466	-0.386519	1	1	0.566126	0.504947	1	-1.13696	0.156352	1	-0.24814	1	1	-1.70309	0.000625874	0.00549271	-0.814266	1	1	0.888819	1	1	-0.780153	0.129135	0.246131	0.171106	0.412873	0.774084	0.951259	0.0119331	0.0270532	-0.978467	1	1	-0.574156	1	1	-0.645891	1	1	-0.691582
MAPK8	0.147244	1	1	-0.201013	1	1	-0.11236	1	1	0.0411975	1	1	-0.348257	0.285625	1	-0.259604	0.17151	1	-0.106046	1	1	0.0886531	1	1	0.242211	1	1	0.153558	1	1	-0.0241067	0.9766	1	0.0809296	0.31678	0.745047	0.105036	0.303958	0.421042	-0.0343937	1	1	-0.0722523	1	1	0.039319	1	1	-0.11013
CFI	-0.804735	1	1	-0.218942	1	1	-2.23268	7.04909e-07	1.24224e-05	0.0575954	1	1	0.585793	1	1	-1.42795	0.179177	1	0.86233	1	1	-2.01374	5.85793e-05	0.00142543	0.276537	1	1	2.29028	0.179177	0.891018	-1.88131	0.000477846	0.00477846	-0.00574489	0.308538	0.740911	1.87557	3.01784e-09	7.86793e-08	-1.6655	0.000334051	0.00420444	-0.678809	0.732387	1	-0.159526	1	1	-1.45004
KLRG1	0.454723	1	1	0.70082	0.194263	1	-1.376	0.0268566	0.0563371	-0.29096	1	1	0.246097	1	1	-1.83072	0.194263	1	-0.745683	1	1	-2.07682	0.000176421	0.00289293	-0.991779	1	1	1.08504	1	1	-0.53422	0.53775	0.73012	0.374116	0.012578	0.155627	0.908336	0.000361153	0.00142313	-0.673349	1	1	0.625896	1	1	-0.301381	1	1	-0.336112
NOD1	-0.118733	1	1	-0.13954	1	1	-0.61618	0.00030004	0.00119038	0.149039	1	1	-0.0208071	1	1	-0.497447	0.194482	1	0.267772	1	1	-0.47664	0.0194142	0.0650108	0.288579	1	1	0.765219	0.171972	0.891018	-0.306405	0.0253055	0.0702396	0.276411	0.0253055	0.241607	0.582816	5.49376e-05	0.000310887	-0.338457	0.322183	0.644365	-0.217832	1	1	0.0985423	1	1	-0.507805
CCR5	-0.616832	1	1	-0.160856	1	1	-1.43984	0.000219993	0.000939808	-0.551877	1	1	0.455976	0.404524	1	-0.823005	0.203977	1	0.0649554	1	1	-1.27898	0.000686044	0.00569977	-0.391021	1	1	0.887961	1	1	-0.850848	0.0336388	0.0852649	0.0214543	0.689821	0.970273	0.872302	0.00400534	0.0107496	-1.14361	0.0267137	0.0844199	-0.971699	0.289473	1	-0.809376	1	1	-1.17498
ITK	0.110624	1	1	0.660358	0.539118	1	-0.969384	0.0806344	0.147527	0.112995	1	1	0.549734	1	1	-1.08001	0.204097	1	0.0023709	1	1	-1.62974	0.0056417	0.0240845	-0.547363	1	1	1.08238	0.295433	1	-0.753413	0.236599	0.396905	0.196967	0.236599	0.659227	0.95038	0.00121429	0.00387086	-0.875057	1	1	-0.198199	1	1	-0.103731	1	1	-0.333094
KLRC1	-0.0326941	1	1	-0.253858	1	1	-1.01133	0.000277251	0.0011155	-0.296557	1	1	-0.221164	1	1	-0.978632	0.212554	1	-0.263863	1	1	-0.757468	0.0125739	0.0449131	-0.0426986	1	1	0.71477	0.428472	1	-0.677713	0.0116434	0.039169	0.134511	0.649679	0.941003	0.812223	5.61398e-05	0.000315247	-1.0879	0.00196347	0.0124638	-0.769484	0.24152	1	-0.484361	1	1	-0.606649
NFATC2	0.154696	1	1	0.78966	0.0676968	0.823644	-0.502135	0.235409	0.382737	-0.211664	1	1	0.634964	0.631486	1	-0.656831	0.217241	1	-0.366361	1	1	-1.2918	0.000439206	0.00441021	-1.00132	0.29969	1	0.290471	1	1	-0.344532	0.702982	0.880245	0.239744	0.10304	0.455875	0.584276	0.0264232	0.0511643	-0.11348	1	1	0.0820547	1	1	-0.335294	1	1	-0.18372
BTLA	0.25497	1	1	0.710092	0.892407	1	-0.942129	0.0667036	0.125499	0.295713	1	1	0.455121	1	1	-1.1971	0.222013	1	0.0407423	1	1	-1.65222	0.00474344	0.0214179	-0.414379	1	1	1.23784	0.892407	1	-0.813391	0.216521	0.372783	0.0234257	0.216521	0.619843	0.836817	0.00214918	0.00637766	-0.877403	0.796412	1	0.200525	1	1	0.123299	1	1	-0.317905
CD6	-0.0573332	1	1	0.55419	0.293874	1	-0.826056	0.168218	0.288262	0.0369942	1	1	0.611523	0.992091	1	-0.768723	0.222266	1	0.0943274	1	1	-1.38025	0.00517446	0.022655	-0.517196	1	1	0.86305	1	1	-0.566156	0.403888	0.5885	0.0723777	0.540267	0.855587	0.638534	0.0767447	0.125896	-0.635499	1	1	-0.516532	1	1	-0.208235	1	1	-0.454286
CD7	-0.311121	1	1	0.158325	1	1	-0.998366	0.0475713	0.0926055	-0.134964	1	1	0.469446	1	1	-0.687244	0.222329	1	0.176157	1	1	-1.15669	0.0719035	0.184043	-0.293289	1	1	0.863401	0.429304	1	-0.771569	0.3055	0.476579	0.0836357	0.408969	0.774084	0.855205	0.00308626	0.00853752	-1.03521	0.0316898	0.09599	-0.831756	0.0929996	0.672175	-0.396008	1	1	-0.667864
TLR10	-0.158059	1	1	-0.292028	1	1	-1.23407	0.22542	0.369791	-0.448019	1	1	-0.133969	1	1	-1.07601	0.223767	1	-0.28996	1	1	-0.942039	0.223767	0.448764	-0.155991	1	1	0.786047	1	1	-1.27949	0.314988	0.486133	-0.545185	0.101339	0.45318	0.734301	0.00446904	0.0116605	-1.53276	1	1	-0.342242	1	1	-0.663438	1	1	-0.976376
CMA1	0.559815	1	1	1.18883	0.687164	1	-1.37246	0.0735575	0.135942	-0.983807	1	1	0.629018	1	1	-1.93228	0.225099	1	-1.54362	1	1	-2.56129	0.00791102	0.0304806	-2.17264	1	1	0.388654	1	1	-0.554083	0.384075	0.567561	2.31742	4.55299e-05	0.00276973	2.8715	7.31862e-07	8.09484e-06	0.262257	1	1	-0.250651	1	1	-1.06845	1	1	-0.0519772
S100B	-0.559878	1	1	-0.664247	1	1	-1.64546	0.000534048	0.00186533	1.36021	1	1	-0.104369	1	1	-1.08558	0.228604	1	1.92008	1	1	-0.981216	0.569271	0.966438	2.02445	1	1	3.00567	0.406465	1	-1.30664	0.00290753	0.0156261	0.418651	0.504466	0.831287	1.72529	1.52368e-05	0.000105932	-1.49085	0.00733676	0.0320709	-0.581297	0.877702	1	1.18286	1	1	-1.37844
KIT	0.435732	1	1	0.218925	1	1	-0.493158	0.576511	0.840026	-0.0424618	1	1	-0.216807	1	1	-0.92889	0.239675	1	-0.478194	1	1	-0.712083	0.198231	0.405347	-0.261387	1	1	0.450697	0.940742	1	-0.561285	0.607695	0.795013	0.686051	0.00142123	0.0345833	1.24734	3.38447e-06	3.05288e-05	-0.69631	0.499108	0.899902	0.187241	1	1	-0.136425	1	1	-0.156325
EGR2	-0.251228	1	1	0.620066	0.319982	1	-1.09084	0.00197085	0.00566425	0.654212	1	1	0.871294	0.765619	1	-0.839612	0.241748	1	0.90544	1	1	-1.71091	0.000516891	0.00471663	0.034146	1	1	1.74505	0.765619	1	-0.81341	0.00737135	0.0287978	0.478335	0.0207842	0.223124	1.29174	2.58557e-06	2.45345e-05	-0.271836	1	1	0.00270196	1	1	0.634873	1	1	-0.340523
KIR_Activating_Subgroup_2	0.0601373	1	1	0.461388	1	1	-0.914988	0.385708	0.585378	0.613391	1	1	0.401251	1	1	-0.975125	0.251116	1	0.553254	1	1	-1.37638	0.445185	0.788798	0.152003	1	1	1.52838	1	1	0.484986	0.779355	0.950266	1.39678	0.0113643	0.150835	0.911796	0.00709283	0.0172592	0.26614	1	1	0.696608	1	1	0.9558	1	1	0.117081
BLK	0.575513	1	1	0.894448	1	1	-1.03281	0.30438	0.473769	0.3818	1	1	0.318935	1	1	-1.60832	0.25663	1	-0.193713	1	1	-1.92726	0.477918	0.838653	-0.512648	1	1	1.41461	1	1	-0.786967	0.71432	0.888337	0.255097	0.331596	0.752502	1.04206	0.0879045	0.141344	-0.729911	0.868348	1	0.313986	1	1	0.141356	1	1	-0.434329
ENTPD1	-0.0622989	1	1	0.259917	0.886726	1	-0.844288	0.020199	0.043625	-0.163954	1	1	0.322216	1	1	-0.78199	0.263038	1	-0.101655	1	1	-1.10421	0.00162619	0.00989266	-0.423871	1	1	0.680335	1	1	-0.198074	0.697531	0.87757	0.938732	2.27041e-05	0.00217363	1.13681	5.53637e-08	1.01039e-06	-0.45206	0.669721	1	0.096434	1	1	-0.164127	1	1	-0.320731
APP	-0.101155	1	1	-0.0868247	1	1	-0.651588	7.93414e-07	1.31635e-05	0.157536	1	1	0.01433	1	1	-0.550433	0.271592	1	0.258691	1	1	-0.564763	0.0266561	0.083515	0.244361	1	1	0.809124	0.00698637	0.340003	-0.505805	0.00267475	0.0149051	0.10538	0.183323	0.581852	0.611185	6.3487e-07	7.13008e-06	-0.419122	0.0320875	0.0963947	-0.0562153	0.957564	1	0.161921	0.957564	1	-0.344003
ITGA1	-0.308789	1	1	-0.0900187	1	1	-0.946065	0.000358973	0.00137199	0.401724	1	1	0.21877	1	1	-0.637276	0.271592	1	0.710513	1	1	-0.856046	0.0181179	0.0612317	0.491742	1	1	1.34779	0.0244954	0.388104	-0.773855	0.0186041	0.0551805	0.241683	0.0186041	0.205945	1.01554	6.26035e-08	1.11465e-06	-0.981576	0.000453302	0.00493896	-0.0369802	0.93808	1	0.344701	0.856219	1	-0.55749
ABCB1	0.114699	1	1	0.117079	1	1	-1.15782	0.758304	1	-0.257158	1	1	0.00238029	1	1	-1.27252	0.272041	1	-0.371857	1	1	-1.2749	0.237828	0.473064	-0.374237	1	1	0.900662	0.803242	1	-1.21158	0.860268	1	-0.718331	0.109783	0.461824	0.49325	0.0218757	0.0438716	-0.318766	1	1	1.44218	1	1	0.23926	1	1	-0.134605
GZMA	-0.777897	1	1	-0.418891	1	1	-1.65464	9.18838e-05	0.000516361	-0.999696	1	1	0.359006	1	1	-0.876742	0.27416	1	-0.221799	1	1	-1.23575	0.00486304	0.0217793	-0.580806	1	1	0.654943	1	1	-1.25069	0.00305919	0.0158384	-0.264676	0.49139	0.82469	0.986016	0.00305919	0.0085237	-1.47191	0.00425499	0.0210205	-1.31951	0.0333017	0.324427	-1.29015	0.609912	1	-1.34877
CTAGE1	0.133179	1	1	0.357552	1	1	-0.812373	0.522481	0.764351	1.81212	0.804406	1	0.224373	1	1	-0.945552	0.278863	1	1.67894	1	1	-1.16993	0.095168	0.223385	1.45457	1	1	2.62449	0.278863	1	0.0588937	0.538088	0.73012	1.05653	0.0806981	0.420227	0.997637	0.0102054	0.0237259	0.205469	1	1	0.15788	1	1	1.91667	1	1	-0.292782
C6	-0.100524	1	1	0.525577	0.00745404	0.27641	-0.83749	1	1	1.71278	1	1	0.626101	0.308025	1	-0.736966	0.29011	1	1.8133	1	1	-1.36307	8.17397e-05	0.00186469	1.1872	1	1	2.55027	1	1	-0.258051	0.556461	0.748068	0.894335	0.0118178	0.152262	1.15239	0.0118178	0.0269565	0.255965	1	1	0.806203	1	1	1.98532	1	1	-0.164799
LTB	0.0792023	1	1	0.21636	0.916917	1	-1.24473	0.399051	0.601875	0.579289	1	1	0.137158	1	1	-1.32394	0.308511	1	0.500087	1	1	-1.46109	0.0151759	0.0525043	0.362929	1	1	1.82402	0.360036	1	-0.685212	0.58236	0.771547	0.308543	0.191814	0.590727	0.993755	0.0172052	0.0364052	-1.02741	1	1	-0.699306	1	1	0.290423	1	1	-0.794622
TNFSF18	-0.475338	1	1	0.221133	1	1	-1.24707	1	1	-0.79084	1	1	0.696471	1	1	-0.771731	0.309813	1	-0.315502	1	1	-1.4682	1	1	-1.01197	1	1	0.456229	1	1	0.0352424	0.817803	0.980289	1.33629	0.0888986	0.437679	1.30105	0.0449367	0.0809971	-0.251539	1	1	0.356144	1	1	-0.63743	1	1	-0.521237
EOMES	-1.2258	1	1	-0.855735	1	1	-1.83938	0.000457694	0.00163783	-0.448192	1	1	0.370065	1	1	-0.613583	0.313646	1	0.777608	1	1	-0.983648	0.0079333	0.0304806	0.407543	1	1	1.39119	1	1	-1.05621	0.00936447	0.0340348	0.0708276	0.355502	0.758659	1.12703	0.0250733	0.049071	-1.63864	0.102875	0.246788	-1.38507	0.658847	1	-0.726105	1	1	-1.77943
SPANXB1	-3.62782	1	1	-3.96485	1	1	-4.96992	0.0686184	0.12844	-1.43142	1	1	-0.337035	1	1	-1.34211	0.317957	1	2.1964	1	1	-1.00507	0.827158	1	2.53343	1	1	3.5385	1	1	-4.68047	0.342415	0.520757	-1.21762	0.229787	0.647734	3.46285	0.00818284	0.0197797	-4.72048	0.13441	0.308551	-5.66534	0.12092	0.754456	-1.88398	1	1	-5.12768
CD34	0.356639	1	1	0.371175	1	1	-0.448891	0.864986	1	-0.0991446	1	1	0.0145361	1	1	-0.80553	0.34818	1	-0.455784	1	1	-0.820066	0.34811	0.648265	-0.47032	1	1	0.349746	1	1	0.117757	1	1	0.867302	0.000286924	0.0130909	0.749545	0.000792891	0.00273024	0.044576	1	1	0.279284	1	1	-0.00200235	1	1	0.0900159
GZMM	-0.107366	1	1	0.035199	1	1	-1.18885	0.0266009	0.0559616	-0.274037	1	1	0.142565	1	1	-1.08148	0.348649	1	-0.166671	1	1	-1.22405	0.0266009	0.083515	-0.309236	1	1	0.91481	1	1	-0.38921	0.363718	0.542973	0.417489	0.363718	0.758659	0.806699	0.0938277	0.149878	-0.973602	0.698833	1	-0.570688	1	1	-0.454509	1	1	-0.680189
CD79B	0.115949	1	1	0.347991	1	1	-1.11948	0.438076	0.655318	0.370779	1	1	0.232042	1	1	-1.23543	0.363189	1	0.25483	1	1	-1.46747	0.042361	0.11883	0.0227876	1	1	1.49026	0.990839	1	-0.927053	0.537927	0.73012	0.0600219	0.173355	0.567484	0.987075	0.012367	0.027693	-1.22346	1	1	-0.0747808	1	1	0.107003	1	1	-0.790089
CD5	-0.219207	1	1	0.555865	0.729062	1	-1.15435	0.0264078	0.055716	-0.043345	1	1	0.775072	0.729062	1	-0.935146	0.36374	1	0.175862	1	1	-1.71022	0.00204294	0.0119308	-0.59921	1	1	1.11101	0.729062	1	-0.926887	0.0970319	0.196214	0.0823244	0.445028	0.78473	1.00921	0.00270584	0.0076265	-0.707464	0.942269	1	0.0454045	1	1	-0.154726	1	1	-0.519031
FLT3	0.671651	1	1	0.928709	0.373035	1	-0.567113	1	1	0.754815	1	1	0.257058	1	1	-1.23876	0.373035	1	0.0831637	1	1	-1.49582	0.0229272	0.0737307	-0.173894	1	1	1.32193	1	1	-0.590085	0.456469	0.647033	-0.00572716	0.456469	0.789406	0.584358	0.0193732	0.0396146	-0.37496	1	1	0.475962	1	1	0.676007	1	1	0.138338
SPO11	-0.134301	1	1	0.393176	1	1	-0.60448	0.638175	0.909899	1.94251	1	1	0.527477	1	1	-0.470179	0.373672	1	2.07682	1	1	-0.997656	0.559154	0.955931	1.54934	1	1	2.54699	0.917512	1	0.172762	0.453787	0.644483	1.09542	0.20711	0.612106	0.922658	0.0766739	0.125896	0.136204	1	1	0.450313	1	1	2.15557	1	1	0.0359498
CTSH	0.262397	1	1	0.481565	0.179754	1	0.931961	0.000361702	0.00137522	-0.465296	1	1	0.219168	1	1	0.669564	0.379542	1	-0.727693	1	1	0.450396	0.441914	0.784907	-0.946861	0.49742	1	-1.39726	0.0935398	0.656577	0.612048	0.0135654	0.0426842	0.00504549	0.388709	0.768992	-0.607002	0.00900276	0.0212687	0.369884	0.661333	1	0.271303	1	1	-0.536955	1	1	0.719842
MS4A1	0.397108	1	1	0.748093	0.847599	1	-1.28699	1	1	0.193602	1	1	0.350984	1	1	-1.6841	0.392326	1	-0.203506	1	1	-2.03508	0.0975366	0.227481	-0.554491	1	1	1.48059	1	1	-1.30968	1	1	-0.194059	0.165635	0.560122	1.11562	0.0877611	0.141344	-1.42608	1	1	0.369439	1	1	-0.0825303	1	1	-0.693493
CFD	0.781828	1	1	0.860626	0.77444	1	-0.760755	1	1	-0.650388	1	1	0.0787983	1	1	-1.54258	0.393285	1	-1.43222	1	1	-1.62138	0.159411	0.338285	-1.51101	1	1	0.110368	1	1	0.290049	0.490643	0.680975	2.15032	7.63294e-05	0.00398003	1.86027	7.63294e-05	0.00040796	0.319775	1	1	0.629209	1	1	-0.402243	1	1	0.519712
CX3CR1	0.616267	1	1	0.259733	1	1	-0.9726	0.125813	0.222922	1.59355	0.80713	1	-0.356534	1	1	-1.58887	0.400354	1	0.97728	1	1	-1.23233	0.0069311	0.0272131	1.33381	1	1	2.56615	0.314979	1	-0.277449	0.735711	0.907417	1.04308	0.00616536	0.0978416	1.32053	0.00049787	0.00180818	-0.231293	1	1	0.499409	1	1	1.57866	1	1	-0.626365
KLRK1	-0.0777176	1	1	0.0724892	1	1	-1.49842	0.000169459	0.000788959	-0.629606	1	1	0.150207	1	1	-1.42071	0.409221	1	-0.551888	1	1	-1.57091	0.00220526	0.0123834	-0.702095	1	1	0.868818	0.609743	1	-0.967093	0.00736683	0.0287978	-0.107236	0.558639	0.865999	0.859856	0.00126385	0.00401135	-1.20909	0.0269339	0.0847489	-0.613858	1	1	-0.839732	1	1	-0.777425
NFKBIA	0.167225	1	1	0.257693	0.675452	1	-0.331936	0.465742	0.69104	0.222281	1	1	0.090468	1	1	-0.499161	0.413905	1	0.0550561	1	1	-0.589629	0.049657	0.134258	-0.035412	1	1	0.554217	0.651156	1	-0.349755	0.234461	0.396905	0.179234	0.234461	0.655772	0.528989	0.00113615	0.00366366	-0.451168	0.396006	0.762755	-0.412513	0.406271	1	0.0784113	1	1	-0.0842159
TMEFF2	0.523047	1	1	0.220533	1	1	-0.898142	1	1	0.267667	1	1	-0.302515	1	1	-1.42119	0.414794	1	-0.255381	1	1	-1.11867	1	1	0.047134	1	1	1.16581	1	1	0.00650911	0.669258	0.850528	1.31243	0.0333062	0.269502	1.30592	0.0333062	0.0620243	0.380424	1	1	0.919	1	1	0.59323	1	1	-0.214125
VCAM1	-0.774488	1	1	0.0902894	0.439965	1	-1.57372	0.0179742	0.039403	0.244407	1	1	0.864778	0.289286	1	-0.799232	0.417496	1	1.0189	1	1	-1.66401	0.000117436	0.0022059	0.154118	1	1	1.81813	0.439965	1	-1.51896	0.191827	0.340714	-0.33438	0.106384	0.461824	1.18458	1.45732e-05	0.000102292	-1.60817	0.0819606	0.2092	-0.318559	1	1	0.0695846	1	1	-0.917604
PAX5	0.0547698	1	1	0.564144	1	1	-1.06815	1	1	0.616349	0.903167	1	0.509374	1	1	-1.12292	0.421439	1	0.56158	1	1	-1.63229	0.616051	1	0.0522055	1	1	1.6845	0.171041	0.891018	-1.1798	0.718457	0.890779	-0.0474662	0.114591	0.461824	1.13233	0.0140036	0.0306985	-1.0664	1	1	0.225954	1	1	0.40439	1	1	-0.694754
SELE	0.312509	1	1	0.225102	1	1	-1.71198	0.100543	0.181226	-0.0724899	1	1	-0.087407	1	1	-2.02449	0.423153	1	-0.384999	1	1	-1.93708	0.100543	0.230807	-0.297592	1	1	1.63949	1	1	-1.3893	0.161043	0.296124	-0.0176319	0.144995	0.521411	1.37167	0.000135788	0.000655732	-0.856276	1	1	0.192312	1	1	-0.071305	1	1	-0.500344
ICOS	-0.418997	1	1	0.260721	1	1	-1.35051	0.0028914	0.00790533	-0.218329	1	1	0.679718	0.757783	1	-0.931514	0.433083	1	0.200669	1	1	-1.61123	0.000208274	0.00330521	-0.47905	1	1	1.13218	0.277596	1	-0.998157	0.0460125	0.109107	0.0331264	0.371028	0.758785	1.03128	0.000170831	0.000769793	-1.15033	0.0625581	0.166598	-0.677904	0.567315	1	-0.468777	1	1	-0.805074
HLA-DRA	-0.30975	1	1	0.21696	1	1	-1.02268	0.000598979	0.00204325	0.270503	1	1	0.526711	1	1	-0.712933	0.433763	1	0.580254	1	1	-1.23964	0.00114078	0.00793111	0.053543	1	1	1.29319	0.732663	1	-0.608184	0.028868	0.0780505	0.163819	0.460238	0.79239	0.772003	0.000798391	0.00273627	-0.470346	0.499261	0.899902	-0.358397	1	1	0.149039	1	1	-0.714151
CD36	0.509875	1	1	-1.06515	1	1	0.474636	0.0299278	0.0622633	-1.29213	1	1	-1.57503	1	1	-0.0352394	0.433763	1	-1.80201	1	1	1.53979	0.41411	0.744582	-0.226978	1	1	-1.76677	1	1	-0.67242	0.0292125	0.0784573	-0.878918	0.420807	0.774084	-0.206498	0.00202959	0.00604735	-0.4842	0.0844056	0.213205	0.869724	1	1	-1.32309	1	1	-0.0837401
CD1D	-0.237694	1	1	-0.146657	1	1	-1.54449	5.44778e-05	0.000342835	-0.176022	1	1	0.091037	1	1	-1.3068	0.449439	1	0.0616721	1	1	-1.39784	0.000592327	0.00527316	-0.0293649	1	1	1.36847	0.296123	1	-0.911337	0.0127259	0.0411059	0.369824	0.0804894	0.420227	1.28116	6.72268e-06	5.40903e-05	-1.2991	0.00455244	0.0216132	-0.322262	1	1	-0.320178	1	1	-0.930136
TXK	0.179014	1	1	0.46508	1	1	-0.791909	0.00974058	0.0227905	0.0313238	1	1	0.286067	1	1	-0.970923	0.455732	1	-0.14769	1	1	-1.25699	0.0156963	0.0537947	-0.433757	1	1	0.823233	0.885678	1	-0.6186	0.0686119	0.149067	-0.412149	0.2918	0.732006	0.206451	0.184538	0.273806	-0.309724	1	1	0.110512	1	1	-0.0354488	1	1	-0.358767
CCL5	-0.893336	1	1	0.600526	0.928999	1	-0.566178	0.00323789	0.00862649	-1.12958	1	1	1.49386	0.560578	1	0.327158	0.459263	1	-0.23624	1	1	-1.1667	0.00256539	0.0140807	-1.7301	0.560578	1	-0.563398	1	1	-0.0092293	0.0844755	0.176192	-0.36216	0.563288	0.865999	-0.352931	0.0169237	0.0359137	0.385603	0.347069	0.687784	-1.02539	0.19943	0.997152	-1.36472	0.893426	1	-1.2231
CD2	-0.509638	1	1	0.225486	0.45413	1	-1.35828	0.00831282	0.0201607	-0.351539	1	1	0.735124	0.45413	1	-0.848645	0.462985	1	0.1581	1	1	-1.58377	0.00087829	0.00667866	-0.577025	0.994014	1	1.00674	0.70683	1	-0.814883	0.11117	0.219335	0.00542277	0.746351	1	0.820306	0.0380346	0.069762	-0.915428	0.977661	1	-0.735031	1	1	-0.584567	1	1	-0.908028
CD81	-0.103345	1	1	0.0634492	1	1	-0.417737	0.00246399	0.00683922	-0.212652	1	1	0.166794	1	1	-0.314392	0.470056	1	-0.109307	1	1	-0.481186	0.0116462	0.0420877	-0.276101	1	1	0.205085	1	1	-0.280479	0.0471847	0.111112	0.166052	0.138048	0.512734	0.446531	0.000130427	0.000639004	-0.237725	0.466905	0.861874	0.0918132	1	1	-0.205182	1	1	-0.25001
CD3E	-0.303058	1	1	0.180283	1	1	-1.08309	0.0405207	0.0808684	-0.270839	1	1	0.483342	1	1	-0.780034	0.476622	1	0.0322194	1	1	-1.26338	0.0064042	0.0258291	-0.451122	1	1	0.812254	0.892815	1	-0.688184	0.236509	0.396905	0.0847211	0.491425	0.82469	0.772905	0.020527	0.0416242	-0.942272	0.576551	1	-0.560611	1	1	-0.510091	1	1	-0.809182
CD247	-0.0938146	1	1	0.252273	0.703032	1	-0.742357	0.239211	0.388053	-0.315527	1	1	0.346087	1	1	-0.648542	0.477035	1	-0.221712	1	1	-0.99463	0.0124155	0.044647	-0.567799	1	1	0.42683	1	1	-0.397766	0.666167	0.848694	0.150382	0.666167	0.949808	0.548148	0.0799681	0.130597	-0.726851	1	1	-0.386251	1	1	-0.508816	1	1	-0.493082
[truncated: 299 more rows]
[truncated: 38 more columns]

## Sheet: STable8.
Supplementary Table 8: Concordance Index (c-index) values for standalone markers and the combined model.
	C-index
ECOG 0vs12	0.560465
Liver mets	0.578519
Bone mets	0.569677
Age 68<	0.487739
[truncated: 18 more rows]
